# Supplementary material for: Chemerin Impact on Alternative mRNA Transcription in the Porcine Luteal Cells
Source: Cells. 2022 Feb 17;11(4):715. doi: 10.3390/cells11040715 (PMC8870241; doi:10.3390/cells11040715)
Supplement: Supplementary file 1 [file cells-11-00715-s001.zip]

Archive with 24 entries (23 files):
- Supplementary_materials/
- Supplementary_materials/Figure_S1.png
- Supplementary_materials/Figure_S10.png
- Supplementary_materials/Figure_S11.png
- Supplementary_materials/Figure_S12.png
- Supplementary_materials/Figure_S13.png
- Supplementary_materials/Figure_S14.png
- Supplementary_materials/Figure_S15.png
- Supplementary_materials/Figure_S16.png
- Supplementary_materials/Figure_S17.png
- Supplementary_materials/Figure_S18.png
- Supplementary_materials/Figure_S19.png
- Supplementary_materials/Figure_S2.png
- Supplementary_materials/Figure_S3.png
- Supplementary_materials/Figure_S4.png
- Supplementary_materials/Figure_S5.png
- Supplementary_materials/Figure_S6.png
- Supplementary_materials/Figure_S7.png
- Supplementary_materials/Figure_S8.png
- Supplementary_materials/Figure_S9.png
- Supplementary_materials/Table_S1.xlsx
- Supplementary_materials/Table_S2.xlsx
- Supplementary_materials/Table_S3.xlsx
- Supplementary_materials/Table_S4.xlsx
