# Supplementary material for: Chemerin Impact on Alternative mRNA Transcription in the Porcine Luteal Cells
Source: Cells. 2022 Feb 17;11(4):715. doi: 10.3390/cells11040715 (PMC8870241; doi:10.3390/cells11040715)
Supplement: Supplementary file 1 [file cells-11-00715-s001.zip › Supplementary_materials/Table_S1.xlsx]

## Sheet: DEL-DEG_trans-actions
DEL	DEG	geneNames	ref_gene_id	correlation	p-value	lncPro_probability	LncTar_ndG
ENSSSCT00000028661	CL.5020	ACSL5	ENSSSCG00000031789	0.930589	9.33367e-05	93.8459	NA
CL.9638.3	CL.5020	ACSL5	ENSSSCG00000031789	-0.932759	8.24222e-05	96.2872	NA
ENSSSCT00000077934	CL.5020	ACSL5	ENSSSCG00000031789	-0.971642	2.73416e-06	90.2666	NA
ENSSSCT00000081255	CL.5020	ACSL5	ENSSSCG00000031789	-0.971642	2.73416e-06	93.471	NA
ENSSSCT00000087136	CL.11685	ACTN4	ENSSSCG00000002965	0.992356	1.47974e-08	92.2867	NA
CL.9638.3	CL.6507	ADA	ENSSSCG00000021255	0.903219	0.000341028	91.6326	NA
ENSSSCT00000077934	CL.6507	ADA	ENSSSCG00000021255	0.943293	4.22335e-05	92.0751	NA
ENSSSCT00000036447	CL.9532	ADAM17	ENSSSCG00000008641	-0.957967	1.29795e-05	91.5116	NA
ENSSSCT00000077934	CL.9532	ADAM17	ENSSSCG00000008641	-0.989592	5.07071e-08	93.879	NA
CL.12742.3	CL.9532	ADAM17	ENSSSCG00000008641	-0.981893	4.60103e-07	96.8545	NA
ENSSSCT00000047711	CL.9532	ADAM17	ENSSSCG00000008641	-0.981893	4.60103e-07	95.4355	NA
CL.9638.3	CL.9532	ADAM17	ENSSSCG00000008641	-0.969536	3.63198e-06	96.9076	NA
ENSSSCT00000086415	CL.9532	ADAM17	ENSSSCG00000008641	-0.900995	0.000372442	96.1322	NA
ENSSSCT00000087136	CL.9532	ADAM17	ENSSSCG00000008641	-0.981893	4.60103e-07	92.5916	NA
ENSSSCT00000028661	CL.9532	ADAM17	ENSSSCG00000008641	0.96956	3.62072e-06	94.9471	NA
ENSSSCT00000076362	CL.9532	ADAM17	ENSSSCG00000008641	0.915304	0.000203045	93.6137	NA
ENSSSCT00000076188	CL.9532	ADAM17	ENSSSCG00000008641	-0.981893	4.60103e-07	95.8395	NA
ENSSSCT00000038686	CL.9532	ADAM17	ENSSSCG00000008641	-0.981893	4.60103e-07	96.1108	NA
ENSSSCT00000046229	CL.9532	ADAM17	ENSSSCG00000008641	-0.981893	4.60103e-07	95.6669	NA
ENSSSCT00000086415	CL.4180	ADAM28	ENSSSCG00000009644	0.926714	0.000115436	95.2335	NA
CL.12742.3	CL.10015	ADAMTS4	ENSSSCG00000006359	-0.990142	4.08291e-08	94.5308	NA
ENSSSCT00000078829	CL.10015	ADAMTS4	ENSSSCG00000006359	-0.975194	1.60781e-06	91.1024	NA
ENSSSCT00000047711	CL.10015	ADAMTS4	ENSSSCG00000006359	-0.990142	4.08291e-08	96.0772	NA
ENSSSCT00000038686	CL.10015	ADAMTS4	ENSSSCG00000006359	-0.990142	4.08291e-08	96.121	NA
ENSSSCT00000076188	CL.10015	ADAMTS4	ENSSSCG00000006359	-0.990142	4.08291e-08	92.5409	NA
ENSSSCT00000084501	CL.10015	ADAMTS4	ENSSSCG00000006359	-0.975194	1.60781e-06	90.6884	NA
ENSSSCT00000046229	CL.10015	ADAMTS4	ENSSSCG00000006359	-0.990142	4.08291e-08	96.1186	NA
ENSSSCT00000047711	CL.9934	ALKAL1	ENSSSCG00000033922	0.966151	5.51329e-06	94.4188	NA
ENSSSCT00000076188	CL.9934	ALKAL1	ENSSSCG00000033922	0.966151	5.51329e-06	93.3314	NA
ENSSSCT00000038686	CL.9934	ALKAL1	ENSSSCG00000033922	0.966151	5.51329e-06	93.9794	NA
CL.12742.3	CL.9934	ALKAL1	ENSSSCG00000033922	0.966151	5.51329e-06	94.2203	NA
ENSSSCT00000046229	CL.9934	ALKAL1	ENSSSCG00000033922	0.966151	5.51329e-06	94.3828	NA
ENSSSCT00000076362	CL.9934	ALKAL1	ENSSSCG00000033922	-0.909793	0.000259496	92.0705	NA
ENSSSCT00000086415	CL.9934	ALKAL1	ENSSSCG00000033922	0.948213	2.9553e-05	93.8227	NA
CL.9638.3	CL.6896	ANLN	ENSSSCG00000016658	0.905455	0.000311448	96.255	NA
ENSSSCT00000076362	CL.6896	ANLN	ENSSSCG00000016658	-0.920908	0.000155482	95.6212	NA
ENSSSCT00000038686	CL.6896	ANLN	ENSSSCG00000016658	0.95047	2.4797e-05	97.1524	NA
ENSSSCT00000076188	CL.6896	ANLN	ENSSSCG00000016658	0.95047	2.4797e-05	97.4547	NA
ENSSSCT00000046229	CL.6896	ANLN	ENSSSCG00000016658	0.95047	2.4797e-05	96.8425	NA
ENSSSCT00000084501	CL.6896	ANLN	ENSSSCG00000016658	0.958731	1.20723e-05	91.5173	NA
ENSSSCT00000078829	CL.6896	ANLN	ENSSSCG00000016658	0.958731	1.20723e-05	91.3044	NA
CL.12742.3	CL.6896	ANLN	ENSSSCG00000016658	0.95047	2.4797e-05	97.779	NA
ENSSSCT00000086415	CL.6896	ANLN	ENSSSCG00000016658	0.933531	7.87726e-05	97.252	NA
ENSSSCT00000047711	CL.6896	ANLN	ENSSSCG00000016658	0.95047	2.4797e-05	96.6553	NA
ENSSSCT00000087136	CL.1546	AOPEP	ENSSSCG00000010943	0.979907	6.96053e-07	92.1375	NA
ENSSSCT00000077934	CL.1546	AOPEP	ENSSSCG00000010943	0.974142	1.89598e-06	93.5417	NA
ENSSSCT00000076362	CL.1546	AOPEP	ENSSSCG00000010943	-0.936829	6.45273e-05	92.713	NA
CL.9638.3	CL.1546	AOPEP	ENSSSCG00000010943	0.956283	1.51564e-05	95.4931	NA
CL.12742.3	CL.1546	AOPEP	ENSSSCG00000010943	0.979907	6.96053e-07	95.8005	NA
ENSSSCT00000086415	CL.1546	AOPEP	ENSSSCG00000010943	0.906604	0.000297011	94.5225	NA
ENSSSCT00000047711	CL.1546	AOPEP	ENSSSCG00000010943	0.979907	6.96053e-07	94.6943	NA
ENSSSCT00000076188	CL.1546	AOPEP	ENSSSCG00000010943	0.979907	6.96053e-07	95.1102	NA
ENSSSCT00000046229	CL.1546	AOPEP	ENSSSCG00000010943	0.979907	6.96053e-07	94.8764	NA
ENSSSCT00000081255	CL.1546	AOPEP	ENSSSCG00000010943	0.974142	1.89598e-06	91.5788	NA
ENSSSCT00000038686	CL.1546	AOPEP	ENSSSCG00000010943	0.979907	6.96053e-07	95.1653	NA
CL.2666.5	CL.164	ARHGAP18	ENSSSCG00000004205	-0.975469	1.53814e-06	92.311	NA
ENSSSCT00000047711	CL.164	ARHGAP18	ENSSSCG00000004205	0.961215	9.44676e-06	94.7876	NA
CL.12742.3	CL.164	ARHGAP18	ENSSSCG00000004205	0.961215	9.44676e-06	94.5436	NA
ENSSSCT00000076188	CL.164	ARHGAP18	ENSSSCG00000004205	0.961215	9.44676e-06	92.8219	NA
ENSSSCT00000077934	CL.164	ARHGAP18	ENSSSCG00000004205	0.980399	6.30759e-07	95.1326	NA
ENSSSCT00000081255	CL.164	ARHGAP18	ENSSSCG00000004205	0.980399	6.30759e-07	92.5945	NA
ENSSSCT00000086415	CL.164	ARHGAP18	ENSSSCG00000004205	0.905715	0.000308135	90.6358	NA
ENSSSCT00000028661	CL.164	ARHGAP18	ENSSSCG00000004205	-0.954501	1.77442e-05	92.3628	NA
CL.9638.3	CL.164	ARHGAP18	ENSSSCG00000004205	0.935171	7.14266e-05	90.7127	NA
ENSSSCT00000038686	CL.164	ARHGAP18	ENSSSCG00000004205	0.961215	9.44676e-06	94.538	NA
ENSSSCT00000076362	CL.164	ARHGAP18	ENSSSCG00000004205	-0.92917	0.000101029	94.0849	NA
ENSSSCT00000046229	CL.164	ARHGAP18	ENSSSCG00000004205	0.961215	9.44676e-06	94.707	NA
CL.9638.3	CL.15733	ARX	ENSSSCG00000020801	0.918184	0.000177432	95.0032	NA
ENSSSCT00000084501	CL.11800	BCL3	ENSSSCG00000027426	-0.957335	1.37673e-05	NA	-0.12
ENSSSCT00000078829	CL.11800	BCL3	ENSSSCG00000027426	-0.957335	1.37673e-05	NA	-0.1356
ENSSSCT00000078829	CL.13909	BDKRB2	ENSSSCG00000002501	-0.977902	1.01593e-06	NA	-0.1183
ENSSSCT00000068213	CL.13909	BDKRB2	ENSSSCG00000002501	0.917727	0.00018133	NA	-0.1005
ENSSSCT00000084501	CL.13909	BDKRB2	ENSSSCG00000002501	-0.977902	1.01593e-06	NA	-0.1183
ENSSSCT00000076188	CL.7634	BST2	ENSSSCG00000041467	-0.912497	0.000230527	97.0225	NA
ENSSSCT00000076188	CL.7634	BST2	ENSSSCG00000033453	-0.912497	0.000230527	93.2975	NA
ENSSSCT00000046229	CL.7634	BST2	ENSSSCG00000041467	-0.912497	0.000230527	96.7291	NA
ENSSSCT00000046229	CL.7634	BST2	ENSSSCG00000033453	-0.912497	0.000230527	90.8503	NA
ENSSSCT00000047711	CL.7634	BST2	ENSSSCG00000041467	-0.912497	0.000230527	96.588	NA
ENSSSCT00000078829	CL.7634	BST2	ENSSSCG00000033453	-0.908045	0.000279601	91.3642	NA
ENSSSCT00000038686	CL.7634	BST2	ENSSSCG00000041467	-0.912497	0.000230527	96.9322	NA
ENSSSCT00000038686	CL.7634	BST2	ENSSSCG00000033453	-0.912497	0.000230527	92.1988	NA
ENSSSCT00000084501	CL.7634	BST2	ENSSSCG00000033453	-0.908045	0.000279601	91.874	NA
CL.12742.3	CL.7634	BST2	ENSSSCG00000041467	-0.912497	0.000230527	97.3052	NA
CL.12742.3	CL.7634	BST2	ENSSSCG00000033453	-0.912497	0.000230527	93.8389	NA
ENSSSCT00000076362	CL.7634	BST2	ENSSSCG00000041467	0.906285	0.000300973	94.823	NA
ENSSSCT00000077934	CL.3987	BTG3	ENSSSCG00000012014	-0.97514	1.62175e-06	90.7251	NA
ENSSSCT00000090963	CL.3987	BTG3	ENSSSCG00000012014	0.977581	1.07568e-06	64.5651	-0.1062
ENSSSCT00000087136	CL.3987	BTG3	ENSSSCG00000012014	-0.980584	6.07387e-07	61.9142	-0.1152
ENSSSCT00000072909	CL.12304	C1QC	ENSSSCG00000033512	0.94887	2.81058e-05	90.487	NA
ENSSSCT00000086415	CL.12304	C1QC	ENSSSCG00000038706	0.958212	1.26837e-05	91.252	NA
ENSSSCT00000086415	CL.12304	C1QC	ENSSSCG00000033512	0.958212	1.26837e-05	93.9302	NA
CL.2666.5	CL.12304	C1QC	ENSSSCG00000038706	-0.920516	0.000158508	92.5774	NA
CL.2666.5	CL.12304	C1QC	ENSSSCG00000033512	-0.920516	0.000158508	92.4061	NA
ENSSSCT00000028661	CL.2171	CANT1	ENSSSCG00000038130	0.967218	4.85644e-06	91.5064	NA
CL.9638.3	CL.2171	CANT1	ENSSSCG00000038130	-0.96137	9.29831e-06	94.5393	NA
ENSSSCT00000077934	CL.2171	CANT1	ENSSSCG00000038130	-0.977426	1.10562e-06	92.5238	NA
CL.2666.5	CL.2171	CANT1	ENSSSCG00000038130	0.984921	2.221e-07	91.0578	NA
CL.9638.3	CL.5274	CASP3	ENSSSCG00000034012	-0.954908	1.71276e-05	94.6581	NA
ENSSSCT00000076188	CL.8164	CAST	ENSSSCG00000014170	0.943994	4.02177e-05	97.734	NA
ENSSSCT00000077934	CL.8164	CAST	ENSSSCG00000014170	0.97196	2.61451e-06	92.5541	NA
ENSSSCT00000068487	CL.8164	CAST	ENSSSCG00000014170	-0.962038	8.67858e-06	94.189	NA
ENSSSCT00000078829	CL.8164	CAST	ENSSSCG00000014170	0.97196	2.61451e-06	94.9418	NA
ENSSSCT00000038686	CL.8164	CAST	ENSSSCG00000014170	0.943994	4.02177e-05	97.8057	NA
ENSSSCT00000028661	CL.8164	CAST	ENSSSCG00000014170	-0.927635	0.00010987	96.0751	NA
CL.12742.3	CL.8164	CAST	ENSSSCG00000014170	0.943994	4.02177e-05	98.1158	NA
ENSSSCT00000084501	CL.8164	CAST	ENSSSCG00000014170	0.97196	2.61451e-06	95.368	NA
ENSSSCT00000047711	CL.8164	CAST	ENSSSCG00000014170	0.943994	4.02177e-05	97.5573	NA
CL.9638.3	CL.8164	CAST	ENSSSCG00000014170	0.950425	2.48853e-05	97.7741	NA
ENSSSCT00000046229	CL.8164	CAST	ENSSSCG00000014170	0.943994	4.02177e-05	97.6508	NA
ENSSSCT00000036447	CL.8164	CAST	ENSSSCG00000014170	0.932631	8.30376e-05	93.9278	NA
ENSSSCT00000087136	CL.6849	CAV1	ENSSSCG00000016634	0.961709	8.97967e-06	90.7805	NA
ENSSSCT00000087136	CL.3929	CBLB	ENSSSCG00000022486	-0.964124	6.93989e-06	91.0371	NA
ENSSSCT00000047711	CL.3929	CBLB	ENSSSCG00000022486	-0.964124	6.93989e-06	94.8621	NA
ENSSSCT00000076188	CL.3929	CBLB	ENSSSCG00000022486	-0.964124	6.93989e-06	95.7928	NA
ENSSSCT00000046229	CL.3929	CBLB	ENSSSCG00000022486	-0.964124	6.93989e-06	95.0771	NA
ENSSSCT00000036447	CL.3929	CBLB	ENSSSCG00000022486	-0.910388	0.000252903	92.3165	NA
ENSSSCT00000038686	CL.3929	CBLB	ENSSSCG00000022486	-0.964124	6.93989e-06	95.2977	NA
CL.12742.3	CL.3929	CBLB	ENSSSCG00000022486	-0.964124	6.93989e-06	95.0834	NA
ENSSSCT00000038686	CL.2662	CCL2	ENSSSCG00000017723	-0.989837	4.60975e-08	90.5238	NA
ENSSSCT00000036447	CL.2662	CCL2	ENSSSCG00000017723	-0.943809	4.07421e-05	64.3744	-0.1366
CL.12742.3	CL.2662	CCL2	ENSSSCG00000017723	-0.989837	4.60975e-08	92.3687	NA
ENSSSCT00000078829	CL.2642	CCL3L1	ENSSSCG00000017700	-0.979233	7.93586e-07	NA	-0.1263
CL.2666.1	CL.2642	CCL3L1	ENSSSCG00000017700	0.96379	7.19918e-06	NA	-0.1081
ENSSSCT00000084501	CL.2642	CCL3L1	ENSSSCG00000017700	-0.979233	7.93586e-07	NA	-0.1238
ENSSSCT00000068213	CL.2642	CCL3L1	ENSSSCG00000017700	0.945055	3.73046e-05	NA	-0.1299
ENSSSCT00000075362	CL.2642	CCL3L1	ENSSSCG00000017700	-0.953302	1.96618e-05	NA	-0.1106
CL.12742.3	CL.2642	CCL3L1	ENSSSCG00000017700	-0.995699	1.4898e-09	NA	-0.1798
ENSSSCT00000028661	CL.2642	CCL3L1	ENSSSCG00000017700	0.980552	6.11388e-07	NA	-0.1032
ENSSSCT00000087136	CL.2642	CCL3L1	ENSSSCG00000017700	-0.995699	1.4898e-09	55.0504	-0.1371
ENSSSCT00000068487	CL.2642	CCL3L1	ENSSSCG00000017700	0.987955	9.07501e-08	NA	-0.1225
CL.9638.3	CL.2642	CCL3L1	ENSSSCG00000017700	-0.961921	8.78491e-06	NA	-0.1079
CL.2666.5	CL.2642	CCL3L1	ENSSSCG00000017700	0.96379	7.19918e-06	NA	-0.1232
ENSSSCT00000080610	CL.2642	CCL3L1	ENSSSCG00000017700	-0.953302	1.96618e-05	NA	-0.1106
ENSSSCT00000072909	CL.2642	CCL3L1	ENSSSCG00000017700	-0.953302	1.96618e-05	NA	-0.1106
ENSSSCT00000038686	CL.2641	CCL4	ENSSSCG00000032343	-0.996041	1.07004e-09	94.021	NA
ENSSSCT00000038686	CL.2641	CCL4	ENSSSCG00000047189	-0.996041	1.07004e-09	92.7165	NA
ENSSSCT00000076188	CL.2641	CCL4	ENSSSCG00000032343	-0.996041	1.07004e-09	93.7488	NA
ENSSSCT00000076188	CL.2641	CCL4	ENSSSCG00000047189	-0.996041	1.07004e-09	92.8237	NA
CL.12742.3	CL.2641	CCL4	ENSSSCG00000032343	-0.996041	1.07004e-09	95.1112	NA
CL.12742.3	CL.2641	CCL4	ENSSSCG00000047189	-0.996041	1.07004e-09	93.9227	NA
ENSSSCT00000047711	CL.2641	CCL4	ENSSSCG00000032343	-0.996041	1.07004e-09	92.7293	NA
ENSSSCT00000047711	CL.2641	CCL4	ENSSSCG00000047189	-0.996041	1.07004e-09	91.2164	NA
ENSSSCT00000046229	CL.2641	CCL4	ENSSSCG00000032343	-0.996041	1.07004e-09	93.2986	NA
ENSSSCT00000046229	CL.2641	CCL4	ENSSSCG00000047189	-0.996041	1.07004e-09	91.8043	NA
CL.9638.3	CL.2641	CCL4	ENSSSCG00000047189	-0.962048	8.6692e-06	92.2494	NA
ENSSSCT00000078829	CL.2646	CCL5	ENSSSCG00000017705	-0.978816	8.58905e-07	56.3042	-0.116
ENSSSCT00000076362	CL.11008	CD163	ENSSSCG00000033146	-0.911342	0.00024259	93.8408	NA
ENSSSCT00000086415	CL.11008	CD163	ENSSSCG00000033146	0.943784	4.08151e-05	93.2907	NA
ENSSSCT00000038686	CL.7158	CD248	ENSSSCG00000029949	0.987635	1.0076e-07	91.6959	NA
ENSSSCT00000046229	CL.7158	CD248	ENSSSCG00000029949	0.987635	1.0076e-07	90.3701	NA
CL.12742.3	CL.7158	CD248	ENSSSCG00000029949	0.987635	1.0076e-07	94.2321	NA
CL.9638.3	CL.7158	CD248	ENSSSCG00000029949	0.981419	5.0996e-07	96.4763	NA
ENSSSCT00000047711	CL.7158	CD248	ENSSSCG00000029949	0.987635	1.0076e-07	90.0632	NA
ENSSSCT00000081255	CL.11044	CD27	ENSSSCG00000000705	-0.977227	1.1448e-06	60.6234	-0.1007
ENSSSCT00000046229	CL.11044	CD27	ENSSSCG00000000705	-0.990748	3.1704e-08	94.5217	NA
ENSSSCT00000047711	CL.11044	CD27	ENSSSCG00000000705	-0.990748	3.1704e-08	94.2564	NA
ENSSSCT00000038686	CL.11044	CD27	ENSSSCG00000000705	-0.990748	3.1704e-08	94.9218	NA
CL.9638.3	CL.11044	CD27	ENSSSCG00000000704	-0.963932	7.088e-06	91.2957	NA
CL.9638.3	CL.11044	CD27	ENSSSCG00000000705	-0.963932	7.088e-06	93.9242	NA
CL.12742.3	CL.11044	CD27	ENSSSCG00000000705	-0.990748	3.1704e-08	95.7273	NA
ENSSSCT00000076188	CL.11044	CD27	ENSSSCG00000000705	-0.990748	3.1704e-08	94.8381	NA
ENSSSCT00000072909	CL.15356	CD34	ENSSSCG00000039946	0.931661	8.78162e-05	93.595	NA
ENSSSCT00000047711	CL.15356	CD34	ENSSSCG00000039946	0.990784	3.1213e-08	93.7181	NA
ENSSSCT00000084501	CL.15356	CD34	ENSSSCG00000039946	0.961998	8.71458e-06	90.234	NA
ENSSSCT00000046229	CL.15356	CD34	ENSSSCG00000039946	0.990784	3.1213e-08	94.0804	NA
CL.12742.3	CL.15356	CD34	ENSSSCG00000039946	0.990784	3.1213e-08	95.5814	NA
ENSSSCT00000076188	CL.15356	CD34	ENSSSCG00000039946	0.990784	3.1213e-08	94.7518	NA
ENSSSCT00000038686	CL.15356	CD34	ENSSSCG00000039946	0.990784	3.1213e-08	94.5748	NA
ENSSSCT00000028661	CL.6529	CD40	ENSSSCG00000035078	0.923788	0.000134521	91.0354	NA
CL.9638.3	CL.6529	CD40	ENSSSCG00000035078	-0.903086	0.000342854	95.6282	NA
ENSSSCT00000077934	CL.6529	CD40	ENSSSCG00000035078	-0.947126	3.20706e-05	90.4546	NA
CL.12742.3	CL.6529	CD40	ENSSSCG00000035078	-0.945105	3.71715e-05	93.3856	NA
ENSSSCT00000078829	CL.12280	CDA	ENSSSCG00000021259	-0.959681	1.10119e-05	NA	-0.1088
ENSSSCT00000084501	CL.12280	CDA	ENSSSCG00000021259	-0.959681	1.10119e-05	NA	-0.1055
ENSSSCT00000047711	CL.6771	CHCHD3	ENSSSCG00000016545	0.905723	0.000308034	95.6619	NA
ENSSSCT00000038686	CL.6771	CHCHD3	ENSSSCG00000016545	0.905723	0.000308034	96.2875	NA
ENSSSCT00000076188	CL.6771	CHCHD3	ENSSSCG00000016545	0.905723	0.000308034	96.5617	NA
ENSSSCT00000046229	CL.6771	CHCHD3	ENSSSCG00000016545	0.905723	0.000308034	95.9213	NA
CL.12742.3	CL.6771	CHCHD3	ENSSSCG00000016545	0.905723	0.000308034	96.9236	NA
ENSSSCT00000087136	CL.10296	CHI3L2	ENSSSCG00000006796	-0.96394	7.08205e-06	91.248	NA
ENSSSCT00000046229	CL.9416	CLIP4	ENSSSCG00000008535	-0.946247	3.42201e-05	94.1255	NA
ENSSSCT00000077934	CL.9416	CLIP4	ENSSSCG00000008535	-0.901529	0.000364707	92.8454	NA
CL.12742.3	CL.9416	CLIP4	ENSSSCG00000008535	-0.946247	3.42201e-05	95.3231	NA
ENSSSCT00000076188	CL.9416	CLIP4	ENSSSCG00000008535	-0.946247	3.42201e-05	93.7734	NA
ENSSSCT00000047711	CL.9416	CLIP4	ENSSSCG00000008535	-0.946247	3.42201e-05	94.0089	NA
ENSSSCT00000038686	CL.9416	CLIP4	ENSSSCG00000008535	-0.946247	3.42201e-05	94.4426	NA
CL.9638.3	CL.9416	CLIP4	ENSSSCG00000008535	-0.927639	0.000109845	92.2604	NA
ENSSSCT00000047711	CL.16025	COL4A5	ENSSSCG00000012572	0.904641	0.000321993	96.3791	NA
ENSSSCT00000086415	CL.16025	COL4A5	ENSSSCG00000012572	0.946906	3.26011e-05	95.889	NA
ENSSSCT00000038686	CL.16025	COL4A5	ENSSSCG00000012572	0.904641	0.000321993	96.5693	NA
ENSSSCT00000076188	CL.16025	COL4A5	ENSSSCG00000012572	0.904641	0.000321993	95.4858	NA
CL.12742.3	CL.16025	COL4A5	ENSSSCG00000012572	0.904641	0.000321993	96.8213	NA
ENSSSCT00000076362	CL.16025	COL4A5	ENSSSCG00000012572	-0.905815	0.00030687	94.8679	NA
ENSSSCT00000046229	CL.16025	COL4A5	ENSSSCG00000012572	0.904641	0.000321993	96.4449	NA
ENSSSCT00000076362	CL.3950	COL8A1	ENSSSCG00000011973	-0.904663	0.000321705	90.0966	NA
ENSSSCT00000028661	CL.3950	COL8A1	ENSSSCG00000011973	-0.936215	6.70237e-05	92.9956	NA
CL.12742.3	CL.12599	COLEC12	ENSSSCG00000040397	0.940223	5.19532e-05	93.7986	NA
ENSSSCT00000047711	CL.12599	COLEC12	ENSSSCG00000040397	0.940223	5.19532e-05	93.8521	NA
ENSSSCT00000046229	CL.12599	COLEC12	ENSSSCG00000040397	0.940223	5.19532e-05	93.8645	NA
ENSSSCT00000038686	CL.12599	COLEC12	ENSSSCG00000040397	0.940223	5.19532e-05	94.0024	NA
ENSSSCT00000076188	CL.12599	COLEC12	ENSSSCG00000040397	0.940223	5.19532e-05	93.6495	NA
ENSSSCT00000076188	CL.10526	CSDC2	ENSSSCG00000000062	0.948312	2.93324e-05	91.1858	NA
ENSSSCT00000047711	CL.10526	CSDC2	ENSSSCG00000000062	0.948312	2.93324e-05	91.5994	NA
ENSSSCT00000046229	CL.10526	CSDC2	ENSSSCG00000000062	0.948312	2.93324e-05	91.8146	NA
ENSSSCT00000077934	CL.10526	CSDC2	ENSSSCG00000000062	0.930519	9.3704e-05	69.6356	-0.105
CL.12742.3	CL.10526	CSDC2	ENSSSCG00000000062	0.948312	2.93324e-05	93.0809	NA
ENSSSCT00000038686	CL.10526	CSDC2	ENSSSCG00000000062	0.948312	2.93324e-05	92.1764	NA
ENSSSCT00000080610	CL.8263	CSF2	ENSSSCG00000023737	-0.941298	4.83812e-05	93.411	NA
ENSSSCT00000072909	CL.8263	CSF2	ENSSSCG00000023737	-0.941298	4.83812e-05	94.2012	NA
ENSSSCT00000075362	CL.8263	CSF2	ENSSSCG00000023737	-0.941298	4.83812e-05	92.4588	NA
CL.9638.3	CL.8263	CSF2	ENSSSCG00000023737	-0.948465	2.89913e-05	94.0124	NA
CL.2666.5	CL.8263	CSF2	ENSSSCG00000023737	0.988851	6.67056e-08	91.5001	NA
CL.2666.1	CL.2453	CSF3	ENSSSCG00000017488	0.959807	1.08767e-05	66.0224	-0.1225
ENSSSCT00000076188	CL.14212	CXCL2	ENSSSCG00000008959	-0.995915	1.2125e-09	88.4612	-0.1236
ENSSSCT00000038686	CL.14212	CXCL2	ENSSSCG00000008959	-0.995915	1.2125e-09	80.9205	-0.1409
ENSSSCT00000078829	CL.14212	CXCL2	ENSSSCG00000008959	-0.980806	5.80223e-07	85.5397	-0.1325
ENSSSCT00000068487	CL.14212	CXCL2	ENSSSCG00000008959	0.985599	1.84961e-07	88.0883	-0.1657
ENSSSCT00000038686	CL.14210	CXCL8	ENSSSCG00000008953	-0.990905	2.96091e-08	90.7972	NA
ENSSSCT00000047711	CL.14210	CXCL8	ENSSSCG00000008953	-0.990905	2.96091e-08	90.6053	NA
ENSSSCT00000046229	CL.14210	CXCL8	ENSSSCG00000008953	-0.990905	2.96091e-08	90.7541	NA
ENSSSCT00000081255	CL.9895	CYP7B1	ENSSSCG00000022092	-0.98226	4.24141e-07	90.0585	NA
ENSSSCT00000077934	CL.9895	CYP7B1	ENSSSCG00000022092	-0.98226	4.24141e-07	91.2734	NA
ENSSSCT00000046229	CL.5875	DAB2	ENSSSCG00000016857	0.972752	2.33362e-06	92.0161	NA
ENSSSCT00000028661	CL.5875	DAB2	ENSSSCG00000016856	-0.969332	3.72923e-06	94.3418	NA
ENSSSCT00000077934	CL.5875	DAB2	ENSSSCG00000016856	0.953894	1.86966e-05	93.7768	NA
ENSSSCT00000080610	CL.5875	DAB2	ENSSSCG00000016856	0.989595	5.06476e-08	94.1933	NA
ENSSSCT00000038686	CL.5875	DAB2	ENSSSCG00000016857	0.972752	2.33362e-06	91.8684	NA
ENSSSCT00000072909	CL.5875	DAB2	ENSSSCG00000016856	0.989595	5.06476e-08	96.0156	NA
ENSSSCT00000086415	CL.5875	DAB2	ENSSSCG00000016857	0.909814	0.000259266	92.8085	NA
CL.12742.3	CL.5875	DAB2	ENSSSCG00000016857	0.972752	2.33362e-06	90.0172	NA
ENSSSCT00000076362	CL.5875	DAB2	ENSSSCG00000016857	-0.927878	0.000108431	92.3415	NA
ENSSSCT00000047711	CL.5875	DAB2	ENSSSCG00000016857	0.972752	2.33362e-06	91.9871	NA
ENSSSCT00000077934	CL.4251	DDX60	ENSSSCG00000009720	-0.922741	0.000141882	91.1856	NA
ENSSSCT00000028661	CL.4251	DDX60	ENSSSCG00000009720	0.900612	0.000378054	94.4081	NA
CL.12742.3	CL.3544	DIPK2A	ENSSSCG00000036206	0.956082	1.54343e-05	93.0431	NA
ENSSSCT00000038686	CL.3544	DIPK2A	ENSSSCG00000036206	0.956082	1.54343e-05	92.6014	NA
ENSSSCT00000076362	CL.3544	DIPK2A	ENSSSCG00000036206	-0.933362	7.95632e-05	91.4993	NA
ENSSSCT00000047711	CL.3544	DIPK2A	ENSSSCG00000036206	0.956082	1.54343e-05	93.0341	NA
ENSSSCT00000046229	CL.3544	DIPK2A	ENSSSCG00000036206	0.956082	1.54343e-05	92.8777	NA
ENSSSCT00000076188	CL.5445	DLX2	ENSSSCG00000015954	0.926744	0.000115254	93.8312	NA
CL.12742.3	CL.5445	DLX2	ENSSSCG00000015954	0.926744	0.000115254	95.0109	NA
ENSSSCT00000046229	CL.5445	DLX2	ENSSSCG00000015954	0.926744	0.000115254	93.1362	NA
ENSSSCT00000038686	CL.5445	DLX2	ENSSSCG00000015954	0.926744	0.000115254	93.9149	NA
ENSSSCT00000047711	CL.5445	DLX2	ENSSSCG00000015954	0.926744	0.000115254	92.577	NA
CL.9638.3	CL.5445	DLX2	ENSSSCG00000015954	0.950764	2.42225e-05	95.2982	NA
ENSSSCT00000036447	CL.10976	DUSP16	ENSSSCG00000032097	-0.945206	3.69044e-05	92.6154	NA
CL.9638.3	CL.10976	DUSP16	ENSSSCG00000032097	-0.908606	0.000273022	91.9942	NA
ENSSSCT00000076188	CL.4791	DYDC2	ENSSSCG00000010339	-0.962105	8.61836e-06	95.9804	NA
ENSSSCT00000047711	CL.4791	DYDC2	ENSSSCG00000010339	-0.962105	8.61836e-06	94.8154	NA
ENSSSCT00000046229	CL.4791	DYDC2	ENSSSCG00000010339	-0.962105	8.61836e-06	95.1198	NA
ENSSSCT00000038686	CL.4791	DYDC2	ENSSSCG00000010339	-0.962105	8.61836e-06	95.6025	NA
CL.9638.3	CL.4791	DYDC2	ENSSSCG00000010339	-0.90889	0.000269748	96.6347	NA
ENSSSCT00000036447	CL.4791	DYDC2	ENSSSCG00000010339	-0.939772	5.35103e-05	90.0683	NA
CL.12742.3	CL.4791	DYDC2	ENSSSCG00000010339	-0.962105	8.61836e-06	96.4477	NA
CL.12742.3	CL.13586	EGLN3	ENSSSCG00000001963	0.960515	1.01386e-05	94.5828	NA
ENSSSCT00000038686	CL.13586	EGLN3	ENSSSCG00000001963	0.960515	1.01386e-05	91.8257	NA
ENSSSCT00000046229	CL.13586	EGLN3	ENSSSCG00000001963	0.960515	1.01386e-05	91.0825	NA
ENSSSCT00000047711	CL.13586	EGLN3	ENSSSCG00000001963	0.960515	1.01386e-05	91.3631	NA
CL.9638.3	CL.13586	EGLN3	ENSSSCG00000001963	0.942853	4.35376e-05	90.1111	NA
ENSSSCT00000087136	CL.9350	EML4	ENSSSCG00000008467	0.925589	0.00012252	91.6307	NA
ENSSSCT00000036447	CL.9350	EML4	ENSSSCG00000008467	0.913287	0.000222532	91.283	NA
ENSSSCT00000046229	CL.10181	ENSA	ENSSSCG00000006653	-0.990696	3.24143e-08	90.8188	NA
CL.9638.3	CL.10181	ENSA	ENSSSCG00000039314	-0.968168	4.32274e-06	95.5895	NA
ENSSSCT00000047711	CL.10181	ENSA	ENSSSCG00000006653	-0.990696	3.24143e-08	90.6535	NA
CL.2666.5	CL.10181	ENSA	ENSSSCG00000039314	0.964615	6.57224e-06	90.5592	NA
CL.12742.3	CL.10181	ENSA	ENSSSCG00000006653	-0.990696	3.24143e-08	92.1144	NA
ENSSSCT00000038686	CL.10181	ENSA	ENSSSCG00000006653	-0.990696	3.24143e-08	91.1476	NA
ENSSSCT00000076188	CL.8523	ENSSSCG00000000146	ENSSSCG00000000146	0.937204	6.30359e-05	97.6388	NA
ENSSSCT00000078829	CL.8523	ENSSSCG00000000146	ENSSSCG00000000146	0.937761	6.08709e-05	93.2652	NA
ENSSSCT00000068487	CL.8523	ENSSSCG00000000146	ENSSSCG00000000146	-0.916275	0.000194123	94.4067	NA
ENSSSCT00000028661	CL.8523	ENSSSCG00000000146	ENSSSCG00000000146	-0.903086	0.000342846	93.3003	NA
CL.12742.3	CL.8523	ENSSSCG00000000146	ENSSSCG00000000146	0.937204	6.30359e-05	98.0101	NA
ENSSSCT00000046229	CL.8523	ENSSSCG00000000146	ENSSSCG00000000146	0.937204	6.30359e-05	96.7409	NA
CL.9638.3	CL.8523	ENSSSCG00000000146	ENSSSCG00000000146	0.964006	7.03117e-06	96.5094	NA
ENSSSCT00000036447	CL.8523	ENSSSCG00000000146	ENSSSCG00000000146	0.928741	0.000103443	94.6468	NA
ENSSSCT00000047711	CL.8523	ENSSSCG00000000146	ENSSSCG00000000146	0.937204	6.30359e-05	96.3086	NA
ENSSSCT00000084501	CL.8523	ENSSSCG00000000146	ENSSSCG00000000146	0.937761	6.08709e-05	94.045	NA
ENSSSCT00000038686	CL.8523	ENSSSCG00000000146	ENSSSCG00000000146	0.937204	6.30359e-05	97.3233	NA
ENSSSCT00000087136	CL.8523	ENSSSCG00000000146	ENSSSCG00000000146	0.937204	6.30359e-05	90.8676	NA
ENSSSCT00000087136	CL.10610	ENSSSCG00000000148	ENSSSCG00000000148	-0.91313	0.000224104	90.6856	NA
CL.12742.3	CL.10887	ENSSSCG00000000528	ENSSSCG00000000528	-0.983155	3.45189e-07	95.9089	NA
ENSSSCT00000038686	CL.10887	ENSSSCG00000000528	ENSSSCG00000000528	-0.983155	3.45189e-07	95.6543	NA
ENSSSCT00000046229	CL.10887	ENSSSCG00000000528	ENSSSCG00000000528	-0.983155	3.45189e-07	95.5219	NA
ENSSSCT00000076188	CL.10887	ENSSSCG00000000528	ENSSSCG00000000528	-0.983155	3.45189e-07	94.6156	NA
ENSSSCT00000047711	CL.10887	ENSSSCG00000000528	ENSSSCG00000000528	-0.983155	3.45189e-07	95.4253	NA
CL.2666.5	CL.10887	ENSSSCG00000000528	ENSSSCG00000000528	0.924561	0.00012927	92.38	NA
ENSSSCT00000038686	CL.13199	ENSSSCG00000001455	ENSSSCG00000001455	0.914875	0.000207082	93.8367	NA
ENSSSCT00000080610	CL.13199	ENSSSCG00000001455	ENSSSCG00000001455	0.954829	1.72462e-05	92.3596	NA
ENSSSCT00000047711	CL.13199	ENSSSCG00000001455	ENSSSCG00000001455	0.914875	0.000207082	93.5794	NA
ENSSSCT00000028661	CL.13199	ENSSSCG00000001455	ENSSSCG00000001455	-0.903806	0.000333075	93.0166	NA
CL.2666.5	CL.13199	ENSSSCG00000001455	ENSSSCG00000001455	-0.939803	5.34026e-05	91.1488	NA
ENSSSCT00000072909	CL.13199	ENSSSCG00000001455	ENSSSCG00000001455	0.954829	1.72462e-05	94.8118	NA
CL.12742.3	CL.13199	ENSSSCG00000001455	ENSSSCG00000001455	0.914875	0.000207082	94.0278	NA
ENSSSCT00000046229	CL.13199	ENSSSCG00000001455	ENSSSCG00000001455	0.914875	0.000207082	93.66	NA
CL.2666.5	CL.13202	ENSSSCG00000001456	ENSSSCG00000001456	-0.940463	5.11402e-05	92.7414	NA
ENSSSCT00000036447	CL.13296	ENSSSCG00000001595	ENSSSCG00000001595	0.940745	5.01961e-05	93.5135	NA
ENSSSCT00000087136	CL.13296	ENSSSCG00000001595	ENSSSCG00000001595	0.948325	2.93027e-05	94.1426	NA
ENSSSCT00000080610	CL.13367	ENSSSCG00000001715	ENSSSCG00000001715	0.921961	0.000147556	93.2141	NA
CL.9638.3	CL.13367	ENSSSCG00000001715	ENSSSCG00000001715	0.974664	1.74837e-06	95.402	NA
ENSSSCT00000072909	CL.13367	ENSSSCG00000001715	ENSSSCG00000001715	0.921961	0.000147556	94.7044	NA
ENSSSCT00000028661	CL.13367	ENSSSCG00000001715	ENSSSCG00000001715	-0.974103	1.90737e-06	91.9107	NA
ENSSSCT00000046229	CL.13367	ENSSSCG00000001716	ENSSSCG00000001716	0.989914	4.47208e-08	90.7999	NA
ENSSSCT00000038686	CL.13367	ENSSSCG00000001716	ENSSSCG00000001716	0.989914	4.47208e-08	91.1566	NA
CL.12742.3	CL.13367	ENSSSCG00000001716	ENSSSCG00000001716	0.989914	4.47208e-08	92.1205	NA
ENSSSCT00000076188	CL.13367	ENSSSCG00000001716	ENSSSCG00000001716	0.989914	4.47208e-08	90.9857	NA
ENSSSCT00000047711	CL.13367	ENSSSCG00000001716	ENSSSCG00000001716	0.989914	4.47208e-08	90.5598	NA
ENSSSCT00000047711	CL.11341	ENSSSCG00000002666	ENSSSCG00000002666	0.925336	0.000124154	93.4592	NA
ENSSSCT00000046229	CL.11341	ENSSSCG00000002666	ENSSSCG00000002666	0.925336	0.000124154	93.2955	NA
ENSSSCT00000038686	CL.11341	ENSSSCG00000002666	ENSSSCG00000002666	0.925336	0.000124154	93.2542	NA
CL.12742.3	CL.11341	ENSSSCG00000002666	ENSSSCG00000002666	0.925336	0.000124154	93.7749	NA
ENSSSCT00000028661	CL.11343	ENSSSCG00000002669	ENSSSCG00000002669	-0.983849	2.9197e-07	93.9304	NA
ENSSSCT00000077934	CL.11343	ENSSSCG00000002669	ENSSSCG00000002669	0.960935	9.71894e-06	91.1489	NA
ENSSSCT00000036447	CL.11343	ENSSSCG00000002669	ENSSSCG00000002669	0.94443	3.90025e-05	91.1874	NA
ENSSSCT00000047711	CL.11343	ENSSSCG00000002669	ENSSSCG00000002669	0.991138	2.66977e-08	90.0618	NA
ENSSSCT00000046229	CL.11343	ENSSSCG00000002669	ENSSSCG00000002669	0.991138	2.66977e-08	90.8865	NA
CL.9638.3	CL.11343	ENSSSCG00000002669	ENSSSCG00000002669	0.986342	1.49739e-07	95.9642	NA
ENSSSCT00000076188	CL.11343	ENSSSCG00000002669	ENSSSCG00000002669	0.991138	2.66977e-08	91.5151	NA
ENSSSCT00000072909	CL.11343	ENSSSCG00000002669	ENSSSCG00000002669	0.923545	0.000136202	92.5227	NA
CL.12742.3	CL.11343	ENSSSCG00000002669	ENSSSCG00000002669	0.991138	2.66977e-08	94.4467	NA
ENSSSCT00000038686	CL.11343	ENSSSCG00000002669	ENSSSCG00000002669	0.991138	2.66977e-08	92.3941	NA
CL.9638.3	CL.12236	ENSSSCG00000003451	ENSSSCG00000003451	-0.958552	1.22809e-05	96.4862	NA
ENSSSCT00000072909	CL.12236	ENSSSCG00000003451	ENSSSCG00000003451	-0.947468	3.12635e-05	92.1269	NA
CL.2666.5	CL.12236	ENSSSCG00000003451	ENSSSCG00000003451	0.981006	5.56551e-07	90.314	NA
ENSSSCT00000087136	CL.12694	ENSSSCG00000003762	ENSSSCG00000003762	0.960824	9.82866e-06	90.8299	NA
CL.9638.3	CL.12792	ENSSSCG00000003839	ENSSSCG00000003839	-0.932303	8.46332e-05	92.8111	NA
ENSSSCT00000038686	CL.15	ENSSSCG00000004018	ENSSSCG00000004018	0.940171	5.21318e-05	96.1935	NA
ENSSSCT00000046229	CL.15	ENSSSCG00000004018	ENSSSCG00000004018	0.940171	5.21318e-05	96.0975	NA
ENSSSCT00000076188	CL.15	ENSSSCG00000004018	ENSSSCG00000004018	0.940171	5.21318e-05	95.2442	NA
CL.12742.3	CL.15	ENSSSCG00000004018	ENSSSCG00000004018	0.940171	5.21318e-05	96.2353	NA
ENSSSCT00000036447	CL.15	ENSSSCG00000004018	ENSSSCG00000004018	0.927903	0.000108283	93.1777	NA
ENSSSCT00000077934	CL.15	ENSSSCG00000004018	ENSSSCG00000004018	0.911714	0.000238653	94.0462	NA
ENSSSCT00000028661	CL.15	ENSSSCG00000004018	ENSSSCG00000004018	-0.923545	0.000136204	93.2065	NA
ENSSSCT00000047711	CL.15	ENSSSCG00000004018	ENSSSCG00000004018	0.940171	5.21318e-05	96.0775	NA
ENSSSCT00000087136	CL.15	ENSSSCG00000004018	ENSSSCG00000004018	0.940171	5.21318e-05	94.3629	NA
CL.9638.3	CL.157	ENSSSCG00000004195	ENSSSCG00000004195	-0.95518	1.67229e-05	93.9573	NA
ENSSSCT00000028661	CL.157	ENSSSCG00000004195	ENSSSCG00000004195	0.97444	1.81054e-06	92.0656	NA
ENSSSCT00000038686	CL.446	ENSSSCG00000004570	ENSSSCG00000004570	0.973509	2.08681e-06	95.3448	NA
CL.12742.3	CL.446	ENSSSCG00000004570	ENSSSCG00000004570	0.973509	2.08681e-06	96.1502	NA
CL.9638.3	CL.446	ENSSSCG00000004570	ENSSSCG00000004570	0.974198	1.87967e-06	95.3618	NA
ENSSSCT00000036447	CL.446	ENSSSCG00000004570	ENSSSCG00000004570	0.955743	1.59088e-05	90.1984	NA
ENSSSCT00000046229	CL.446	ENSSSCG00000004570	ENSSSCG00000004570	0.973509	2.08681e-06	94.9412	NA
ENSSSCT00000028661	CL.446	ENSSSCG00000004570	ENSSSCG00000004570	-0.952056	2.18123e-05	93.1095	NA
ENSSSCT00000047711	CL.446	ENSSSCG00000004570	ENSSSCG00000004570	0.973509	2.08681e-06	94.7272	NA
CL.2666.5	CL.446	ENSSSCG00000004570	ENSSSCG00000004570	-0.95547	1.63002e-05	90.2678	NA
ENSSSCT00000076188	CL.446	ENSSSCG00000004570	ENSSSCG00000004570	0.973509	2.08681e-06	95.2088	NA
CL.12742.3	CL.447	ENSSSCG00000004572	ENSSSCG00000004572	-0.924249	0.000131372	94.8538	NA
ENSSSCT00000076188	CL.447	ENSSSCG00000004572	ENSSSCG00000004572	-0.924249	0.000131372	93.4166	NA
ENSSSCT00000038686	CL.447	ENSSSCG00000004572	ENSSSCG00000004572	-0.924249	0.000131372	94.3312	NA
ENSSSCT00000047711	CL.447	ENSSSCG00000004572	ENSSSCG00000004572	-0.924249	0.000131372	94.0285	NA
ENSSSCT00000046229	CL.447	ENSSSCG00000004572	ENSSSCG00000004572	-0.924249	0.000131372	94.1374	NA
ENSSSCT00000047711	CL.550	ENSSSCG00000004687	ENSSSCG00000004687	-0.953152	1.99114e-05	93.0356	NA
ENSSSCT00000038686	CL.550	ENSSSCG00000004687	ENSSSCG00000004687	-0.953152	1.99114e-05	93.6881	NA
CL.2666.5	CL.550	ENSSSCG00000004687	ENSSSCG00000004687	0.911226	0.000243835	92.6828	NA
CL.9638.3	CL.550	ENSSSCG00000004687	ENSSSCG00000004687	-0.942778	4.37603e-05	95.7073	NA
ENSSSCT00000046229	CL.550	ENSSSCG00000004687	ENSSSCG00000004687	-0.953152	1.99114e-05	93.2555	NA
CL.12742.3	CL.550	ENSSSCG00000004687	ENSSSCG00000004687	-0.953152	1.99114e-05	94.995	NA
ENSSSCT00000038686	CL.725	ENSSSCG00000004907	ENSSSCG00000004907	-0.913516	0.000220249	95.3016	NA
ENSSSCT00000076188	CL.725	ENSSSCG00000004907	ENSSSCG00000004907	-0.913516	0.000220249	95.7724	NA
CL.12742.3	CL.725	ENSSSCG00000004907	ENSSSCG00000004907	-0.913516	0.000220249	96.2239	NA
ENSSSCT00000046229	CL.725	ENSSSCG00000004907	ENSSSCG00000004907	-0.913516	0.000220249	94.713	NA
ENSSSCT00000047711	CL.725	ENSSSCG00000004907	ENSSSCG00000004907	-0.913516	0.000220249	94.3266	NA
ENSSSCT00000076188	CL.1054	ENSSSCG00000005311	ENSSSCG00000005311	-0.975436	1.54646e-06	93.9474	NA
CL.9638.3	CL.1054	ENSSSCG00000005311	ENSSSCG00000005311	-0.934312	7.52093e-05	93.7088	NA
ENSSSCT00000046229	CL.1054	ENSSSCG00000005311	ENSSSCG00000005311	-0.975436	1.54646e-06	90.9097	NA
CL.12742.3	CL.1054	ENSSSCG00000005311	ENSSSCG00000005311	-0.975436	1.54646e-06	95.4213	NA
ENSSSCT00000038686	CL.1054	ENSSSCG00000005311	ENSSSCG00000005311	-0.975436	1.54646e-06	92.9943	NA
ENSSSCT00000076188	CL.1054	ENSSSCG00000005312	ENSSSCG00000005312	-0.975436	1.54646e-06	94.501	NA
ENSSSCT00000047711	CL.1054	ENSSSCG00000005312	ENSSSCG00000005312	-0.975436	1.54646e-06	90.8804	NA
ENSSSCT00000046229	CL.1054	ENSSSCG00000005312	ENSSSCG00000005312	-0.975436	1.54646e-06	91.7488	NA
CL.12742.3	CL.1054	ENSSSCG00000005312	ENSSSCG00000005312	-0.975436	1.54646e-06	94.4958	NA
ENSSSCT00000038686	CL.1054	ENSSSCG00000005312	ENSSSCG00000005312	-0.975436	1.54646e-06	92.8503	NA
ENSSSCT00000076188	CL.1363	ENSSSCG00000005738	ENSSSCG00000005738	-0.982988	3.58976e-07	94.2857	NA
ENSSSCT00000084501	CL.1363	ENSSSCG00000005738	ENSSSCG00000005738	-0.965226	6.13431e-06	90.2799	NA
ENSSSCT00000047711	CL.9638	ENSSSCG00000005946	ENSSSCG00000005946	0.966385	5.36365e-06	93.207	NA
CL.12742.3	CL.9638	ENSSSCG00000005946	ENSSSCG00000005946	0.966385	5.36365e-06	95.6451	NA
ENSSSCT00000028661	CL.9638	ENSSSCG00000005946	ENSSSCG00000005946	-0.960797	9.85515e-06	91.489	NA
ENSSSCT00000038686	CL.9638	ENSSSCG00000005946	ENSSSCG00000005946	0.966385	5.36365e-06	94.2284	NA
ENSSSCT00000076188	CL.9638	ENSSSCG00000005946	ENSSSCG00000005946	0.966385	5.36365e-06	94.0178	NA
ENSSSCT00000084501	CL.9638	ENSSSCG00000005946	ENSSSCG00000005946	0.948042	2.99387e-05	90.7081	NA
ENSSSCT00000046229	CL.9638	ENSSSCG00000005946	ENSSSCG00000005946	0.966385	5.36365e-06	93.5463	NA
ENSSSCT00000078829	CL.9638	ENSSSCG00000005946	ENSSSCG00000005946	0.948042	2.99387e-05	90.3412	NA
ENSSSCT00000076188	CL.9721	ENSSSCG00000006034	ENSSSCG00000006034	-0.967378	4.76319e-06	93.2516	NA
ENSSSCT00000047711	CL.9721	ENSSSCG00000006034	ENSSSCG00000006034	-0.967378	4.76319e-06	92.1261	NA
CL.12742.3	CL.9721	ENSSSCG00000006034	ENSSSCG00000006034	-0.967378	4.76319e-06	94.3194	NA
CL.9638.3	CL.9721	ENSSSCG00000006034	ENSSSCG00000006034	-0.944292	3.93823e-05	95.4471	NA
ENSSSCT00000046229	CL.9721	ENSSSCG00000006034	ENSSSCG00000006034	-0.967378	4.76319e-06	92.4915	NA
ENSSSCT00000028661	CL.9721	ENSSSCG00000006034	ENSSSCG00000006034	0.9687	4.04356e-06	91.9376	NA
ENSSSCT00000038686	CL.9721	ENSSSCG00000006034	ENSSSCG00000006034	-0.967378	4.76319e-06	93.1342	NA
CL.9638.3	CL.10078	ENSSSCG00000006496	ENSSSCG00000006496	0.997	3.53101e-10	96.8606	NA
ENSSSCT00000068487	CL.10078	ENSSSCG00000006496	ENSSSCG00000006496	-0.948561	2.87797e-05	94.7168	NA
CL.2666.5	CL.10078	ENSSSCG00000006496	ENSSSCG00000006496	-0.937766	6.08516e-05	91.4368	NA
ENSSSCT00000028661	CL.10078	ENSSSCG00000006496	ENSSSCG00000006496	-0.953403	1.94944e-05	93.9065	NA
ENSSSCT00000047711	CL.10078	ENSSSCG00000006496	ENSSSCG00000006496	0.962144	8.58348e-06	96.9081	NA
ENSSSCT00000076188	CL.10078	ENSSSCG00000006496	ENSSSCG00000006496	0.962144	8.58348e-06	97.2847	NA
ENSSSCT00000046229	CL.10078	ENSSSCG00000006496	ENSSSCG00000006496	0.962144	8.58348e-06	97.037	NA
ENSSSCT00000038686	CL.10078	ENSSSCG00000006496	ENSSSCG00000006496	0.962144	8.58348e-06	97.2294	NA
ENSSSCT00000036447	CL.10078	ENSSSCG00000006496	ENSSSCG00000006496	0.939522	5.43853e-05	91.1917	NA
ENSSSCT00000084501	CL.10078	ENSSSCG00000006496	ENSSSCG00000006496	0.939742	5.36133e-05	94.8902	NA
CL.12742.3	CL.10078	ENSSSCG00000006496	ENSSSCG00000006496	0.962144	8.58348e-06	97.6243	NA
ENSSSCT00000078829	CL.10078	ENSSSCG00000006496	ENSSSCG00000006496	0.939742	5.36133e-05	94.9246	NA
ENSSSCT00000084501	CL.10138	ENSSSCG00000006581	ENSSSCG00000006581	0.944865	3.78149e-05	NA	-0.1164
ENSSSCT00000078829	CL.10138	ENSSSCG00000006581	ENSSSCG00000006581	0.944865	3.78149e-05	NA	-0.1185
ENSSSCT00000084501	CL.10137	ENSSSCG00000006582	ENSSSCG00000006582	0.93341	7.9337e-05	56.0915	-0.1043
ENSSSCT00000078829	CL.10137	ENSSSCG00000006582	ENSSSCG00000006582	0.93341	7.9337e-05	56.76	-0.1005
ENSSSCT00000084501	CL.10144	ENSSSCG00000006588	ENSSSCG00000006588	-0.976884	1.21493e-06	67.5607	-0.1199
ENSSSCT00000047711	CL.10144	ENSSSCG00000006588	ENSSSCG00000006588	-0.994391	4.3011e-09	93.368	NA
ENSSSCT00000078829	CL.10144	ENSSSCG00000006588	ENSSSCG00000006588	-0.976884	1.21493e-06	65.8636	-0.1199
CL.12742.3	CL.10144	ENSSSCG00000006588	ENSSSCG00000006588	-0.994391	4.3011e-09	94.3328	NA
ENSSSCT00000068487	CL.10144	ENSSSCG00000006588	ENSSSCG00000006588	0.978907	8.44314e-07	73.6857	-0.1067
ENSSSCT00000076188	CL.10144	ENSSSCG00000006588	ENSSSCG00000006588	-0.994391	4.3011e-09	93.7633	NA
ENSSSCT00000046229	CL.10144	ENSSSCG00000006588	ENSSSCG00000006588	-0.994391	4.3011e-09	93.5751	NA
ENSSSCT00000038686	CL.10144	ENSSSCG00000006588	ENSSSCG00000006588	-0.994391	4.3011e-09	93.8571	NA
ENSSSCT00000077934	CL.10354	ENSSSCG00000006862	ENSSSCG00000006862	-0.949087	2.76391e-05	91.2004	NA
CL.2666.5	CL.10354	ENSSSCG00000006862	ENSSSCG00000006862	0.943839	4.06564e-05	90.1281	NA
CL.9638.3	CL.10354	ENSSSCG00000006862	ENSSSCG00000006862	-0.932908	8.17053e-05	94.7854	NA
CL.9638.3	CL.6299	ENSSSCG00000007116	ENSSSCG00000007116	0.960055	1.06134e-05	93.3259	NA
CL.12742.3	CL.6299	ENSSSCG00000007116	ENSSSCG00000007116	0.984864	2.25453e-07	90.5328	NA
ENSSSCT00000046229	CL.6608	ENSSSCG00000007522	ENSSSCG00000007522	0.964166	6.90807e-06	90.7762	NA
ENSSSCT00000084501	CL.6608	ENSSSCG00000007522	ENSSSCG00000007522	0.965755	5.77295e-06	75.5341	-0.1103
ENSSSCT00000028661	CL.6608	ENSSSCG00000007522	ENSSSCG00000007522	-0.963063	7.78848e-06	90.7781	NA
ENSSSCT00000078829	CL.6608	ENSSSCG00000007522	ENSSSCG00000007522	0.965755	5.77295e-06	71.8098	-0.1076
ENSSSCT00000038686	CL.6608	ENSSSCG00000007522	ENSSSCG00000007522	0.964166	6.90807e-06	91.5486	NA
ENSSSCT00000047711	CL.6608	ENSSSCG00000007522	ENSSSCG00000007522	0.964166	6.90807e-06	90.4456	NA
CL.12742.3	CL.6608	ENSSSCG00000007522	ENSSSCG00000007522	0.964166	6.90807e-06	92.8436	NA
ENSSSCT00000072909	CL.6608	ENSSSCG00000007522	ENSSSCG00000007522	0.979697	7.25385e-07	91.0047	NA
ENSSSCT00000078829	CL.9063	ENSSSCG00000008137	ENSSSCG00000008137	0.916771	0.000189683	91.6098	NA
ENSSSCT00000038686	CL.9063	ENSSSCG00000008137	ENSSSCG00000008137	0.919046	0.000170258	90.2785	NA
ENSSSCT00000084501	CL.9063	ENSSSCG00000008137	ENSSSCG00000008137	0.916771	0.000189683	91.6268	NA
ENSSSCT00000076188	CL.9063	ENSSSCG00000008137	ENSSSCG00000008137	0.919046	0.000170258	93.3963	NA
CL.9638.3	CL.9150	ENSSSCG00000008241	ENSSSCG00000008241	0.958544	1.22904e-05	95.2145	NA
ENSSSCT00000046229	CL.9389	ENSSSCG00000008496	ENSSSCG00000008496	-0.959961	1.0713e-05	94.7298	NA
ENSSSCT00000047711	CL.9389	ENSSSCG00000008496	ENSSSCG00000008496	-0.959961	1.0713e-05	94.6577	NA
ENSSSCT00000077934	CL.9389	ENSSSCG00000008496	ENSSSCG00000008496	-0.962029	8.68686e-06	92.0842	NA
ENSSSCT00000038686	CL.9389	ENSSSCG00000008496	ENSSSCG00000008496	-0.959961	1.0713e-05	94.8073	NA
ENSSSCT00000076188	CL.9389	ENSSSCG00000008496	ENSSSCG00000008496	-0.959961	1.0713e-05	93.8496	NA
ENSSSCT00000028661	CL.9389	ENSSSCG00000008496	ENSSSCG00000008496	0.972323	2.48301e-06	91.4602	NA
CL.12742.3	CL.9389	ENSSSCG00000008496	ENSSSCG00000008496	-0.959961	1.0713e-05	95.1648	NA
CL.9638.3	CL.9389	ENSSSCG00000008496	ENSSSCG00000008496	-0.961269	9.39519e-06	94.3985	NA
ENSSSCT00000084501	CL.9459	ENSSSCG00000008563	ENSSSCG00000008563	0.934488	7.44245e-05	NA	-0.1361
ENSSSCT00000078829	CL.9459	ENSSSCG00000008563	ENSSSCG00000008563	0.934488	7.44245e-05	NA	-0.1188
ENSSSCT00000068213	CL.9459	ENSSSCG00000008563	ENSSSCG00000008563	-0.912091	0.000234716	51.0154	-0.1012
CL.12742.3	CL.4162	ENSSSCG00000009625	ENSSSCG00000009625	0.945798	3.53607e-05	95.075	NA
CL.9638.3	CL.4162	ENSSSCG00000009625	ENSSSCG00000009625	0.918373	0.00017584	94.919	NA
ENSSSCT00000076188	CL.4162	ENSSSCG00000009625	ENSSSCG00000009625	0.945798	3.53607e-05	93.5481	NA
ENSSSCT00000047711	CL.4162	ENSSSCG00000009625	ENSSSCG00000009625	0.945798	3.53607e-05	93.9836	NA
ENSSSCT00000077934	CL.4162	ENSSSCG00000009625	ENSSSCG00000009625	0.983443	3.22308e-07	90.9738	NA
ENSSSCT00000086415	CL.4162	ENSSSCG00000009625	ENSSSCG00000009625	0.943043	4.29716e-05	93.873	NA
ENSSSCT00000038686	CL.4162	ENSSSCG00000009625	ENSSSCG00000009625	0.945798	3.53607e-05	94.4383	NA
ENSSSCT00000028661	CL.4162	ENSSSCG00000009625	ENSSSCG00000009625	-0.952024	2.18706e-05	90.9202	NA
ENSSSCT00000076362	CL.4162	ENSSSCG00000009625	ENSSSCG00000009625	-0.933249	8.00933e-05	92.4658	NA
ENSSSCT00000046229	CL.4162	ENSSSCG00000009625	ENSSSCG00000009625	0.945798	3.53607e-05	94.1435	NA
ENSSSCT00000084501	CL.4170	ENSSSCG00000009633	ENSSSCG00000009633	-0.933177	8.04298e-05	93.1416	NA
ENSSSCT00000047711	CL.4170	ENSSSCG00000009633	ENSSSCG00000009633	-0.971859	2.65218e-06	95.5314	NA
ENSSSCT00000076188	CL.4170	ENSSSCG00000009633	ENSSSCG00000009633	-0.971859	2.65218e-06	95.9036	NA
CL.12742.3	CL.4170	ENSSSCG00000009633	ENSSSCG00000009633	-0.971859	2.65218e-06	96.3896	NA
ENSSSCT00000038686	CL.4170	ENSSSCG00000009633	ENSSSCG00000009633	-0.971859	2.65218e-06	95.898	NA
ENSSSCT00000078829	CL.4170	ENSSSCG00000009633	ENSSSCG00000009633	-0.933177	8.04298e-05	92.882	NA
ENSSSCT00000046229	CL.4170	ENSSSCG00000009633	ENSSSCG00000009633	-0.971859	2.65218e-06	95.6356	NA
CL.9638.3	CL.4203	ENSSSCG00000009672	ENSSSCG00000009672	0.922563	0.000143161	90.4746	NA
ENSSSCT00000047711	CL.4517	ENSSSCG00000010026	ENSSSCG00000010026	0.973429	2.11206e-06	90.8098	NA
ENSSSCT00000081255	CL.4517	ENSSSCG00000010026	ENSSSCG00000010026	0.94423	3.95557e-05	91.9964	NA
CL.9638.3	CL.4517	ENSSSCG00000010026	ENSSSCG00000010026	0.909909	0.000258202	95.7562	NA
ENSSSCT00000046229	CL.4517	ENSSSCG00000010026	ENSSSCG00000010026	0.973429	2.11206e-06	91.3683	NA
ENSSSCT00000038686	CL.4517	ENSSSCG00000010026	ENSSSCG00000010026	0.973429	2.11206e-06	92.5195	NA
CL.12742.3	CL.4517	ENSSSCG00000010026	ENSSSCG00000010026	0.973429	2.11206e-06	94.5552	NA
ENSSSCT00000028661	CL.4517	ENSSSCG00000010026	ENSSSCG00000010026	-0.978954	8.36895e-07	93.0429	NA
ENSSSCT00000077934	CL.4517	ENSSSCG00000010026	ENSSSCG00000010026	0.94423	3.95557e-05	93.3176	NA
ENSSSCT00000076188	CL.4517	ENSSSCG00000010026	ENSSSCG00000010026	0.973429	2.11206e-06	92.0029	NA
ENSSSCT00000077934	CL.4871	ENSSSCG00000010461	ENSSSCG00000010461	0.95458	1.76232e-05	90.4359	NA
ENSSSCT00000087136	CL.4871	ENSSSCG00000010461	ENSSSCG00000010461	0.986985	1.23571e-07	90.83	NA
CL.2666.5	CL.4937	ENSSSCG00000010540	ENSSSCG00000010540	0.952151	2.1642e-05	94.4547	NA
ENSSSCT00000081255	CL.4937	ENSSSCG00000010540	ENSSSCG00000010540	-0.980389	6.31971e-07	90.2872	NA
ENSSSCT00000077934	CL.4937	ENSSSCG00000010540	ENSSSCG00000010540	-0.980389	6.31971e-07	93.0604	NA
ENSSSCT00000028661	CL.4937	ENSSSCG00000010540	ENSSSCG00000010540	0.983628	3.08217e-07	94.1359	NA
ENSSSCT00000080610	CL.4937	ENSSSCG00000010540	ENSSSCG00000010540	-0.956106	1.54003e-05	93.291	NA
ENSSSCT00000075362	CL.4937	ENSSSCG00000010540	ENSSSCG00000010540	-0.956106	1.54003e-05	90.6616	NA
CL.9638.3	CL.4937	ENSSSCG00000010540	ENSSSCG00000010540	-0.964101	6.95751e-06	94.5131	NA
ENSSSCT00000046229	CL.1699	ENSSSCG00000011074	ENSSSCG00000011074	0.969828	3.49631e-06	97.9956	NA
CL.12742.3	CL.1699	ENSSSCG00000011074	ENSSSCG00000011074	0.969828	3.49631e-06	98.437	NA
ENSSSCT00000028661	CL.1699	ENSSSCG00000011074	ENSSSCG00000011074	-0.958905	1.18733e-05	95.5405	NA
ENSSSCT00000047711	CL.1699	ENSSSCG00000011074	ENSSSCG00000011074	0.969828	3.49631e-06	97.9034	NA
ENSSSCT00000076362	CL.1699	ENSSSCG00000011074	ENSSSCG00000011074	-0.92334	0.000137636	97.0664	NA
ENSSSCT00000078829	CL.1699	ENSSSCG00000011074	ENSSSCG00000011074	0.958981	1.17862e-05	96.0046	NA
ENSSSCT00000068487	CL.1699	ENSSSCG00000011074	ENSSSCG00000011074	-0.965182	6.16496e-06	91.7264	NA
ENSSSCT00000038686	CL.1699	ENSSSCG00000011074	ENSSSCG00000011074	0.969828	3.49631e-06	98.1476	NA
ENSSSCT00000076188	CL.1699	ENSSSCG00000011074	ENSSSCG00000011074	0.969828	3.49631e-06	98.1278	NA
ENSSSCT00000077934	CL.1699	ENSSSCG00000011074	ENSSSCG00000011074	0.958981	1.17862e-05	93.8941	NA
CL.9638.3	CL.1699	ENSSSCG00000011074	ENSSSCG00000011074	0.924158	0.000131988	97.8152	NA
ENSSSCT00000084501	CL.1699	ENSSSCG00000011074	ENSSSCG00000011074	0.958981	1.17862e-05	96.1924	NA
ENSSSCT00000086415	CL.1699	ENSSSCG00000011074	ENSSSCG00000011074	0.930291	9.49161e-05	97.8998	NA
ENSSSCT00000077934	CL.1750	ENSSSCG00000011133	ENSSSCG00000011133	-0.9606	1.0053e-05	91.8989	NA
ENSSSCT00000028661	CL.1750	ENSSSCG00000011133	ENSSSCG00000011133	0.967539	4.67107e-06	90.3344	NA
CL.9638.3	CL.1750	ENSSSCG00000011133	ENSSSCG00000011133	-0.940746	5.01923e-05	92.9988	NA
ENSSSCT00000038686	CL.3335	ENSSSCG00000011496	ENSSSCG00000011496	-0.973294	2.15498e-06	97.666	NA
ENSSSCT00000028661	CL.3335	ENSSSCG00000011496	ENSSSCG00000011496	0.983692	3.03464e-07	95.7322	NA
ENSSSCT00000047711	CL.3335	ENSSSCG00000011496	ENSSSCG00000011496	-0.973294	2.15498e-06	97.4413	NA
CL.12742.3	CL.3335	ENSSSCG00000011496	ENSSSCG00000011496	-0.973294	2.15498e-06	97.9879	NA
ENSSSCT00000076188	CL.3335	ENSSSCG00000011496	ENSSSCG00000011496	-0.973294	2.15498e-06	97.5424	NA
ENSSSCT00000036447	CL.3335	ENSSSCG00000011496	ENSSSCG00000011496	-0.960911	9.74245e-06	95.3228	NA
ENSSSCT00000077934	CL.3335	ENSSSCG00000011496	ENSSSCG00000011496	-0.939328	5.50745e-05	91.4291	NA
ENSSSCT00000068487	CL.3335	ENSSSCG00000011496	ENSSSCG00000011496	0.944558	3.86505e-05	90.9447	NA
ENSSSCT00000046229	CL.3335	ENSSSCG00000011496	ENSSSCG00000011496	-0.973294	2.15498e-06	97.5187	NA
CL.9638.3	CL.3335	ENSSSCG00000011496	ENSSSCG00000011496	-0.959882	1.07967e-05	97.7822	NA
ENSSSCT00000087136	CL.3819	ENSSSCG00000011874	ENSSSCG00000011874	-0.954728	1.73976e-05	92.6397	NA
CL.9638.3	CL.4058	ENSSSCG00000012049	ENSSSCG00000012049	0.913301	0.000222396	94.3485	NA
ENSSSCT00000028661	CL.4058	ENSSSCG00000012049	ENSSSCG00000012049	-0.925468	0.0001233	91.9081	NA
ENSSSCT00000076188	CL.7500	ENSSSCG00000013369	ENSSSCG00000013369	-0.931782	8.72088e-05	94.5645	NA
ENSSSCT00000046229	CL.7500	ENSSSCG00000013369	ENSSSCG00000013369	-0.931782	8.72088e-05	94.3805	NA
ENSSSCT00000047711	CL.7500	ENSSSCG00000013369	ENSSSCG00000013369	-0.931782	8.72088e-05	94.2285	NA
ENSSSCT00000084501	CL.7500	ENSSSCG00000013369	ENSSSCG00000013369	-0.951449	2.29207e-05	90.5722	NA
CL.9638.3	CL.7500	ENSSSCG00000013369	ENSSSCG00000013369	-0.920269	0.000160442	93.9232	NA
CL.12742.3	CL.7500	ENSSSCG00000013369	ENSSSCG00000013369	-0.931782	8.72088e-05	95.2484	NA
ENSSSCT00000076362	CL.7500	ENSSSCG00000013369	ENSSSCG00000013369	0.921308	0.000152435	92.2121	NA
ENSSSCT00000068487	CL.7500	ENSSSCG00000013369	ENSSSCG00000013369	0.975017	1.65373e-06	90.9861	NA
ENSSSCT00000038686	CL.7500	ENSSSCG00000013369	ENSSSCG00000013369	-0.931782	8.72088e-05	94.6277	NA
ENSSSCT00000078829	CL.7500	ENSSSCG00000013369	ENSSSCG00000013369	-0.951449	2.29207e-05	90.6081	NA
ENSSSCT00000087136	CL.7703	ENSSSCG00000013758	ENSSSCG00000013758	-0.979478	7.5701e-07	93.8838	NA
ENSSSCT00000038686	CL.8077	ENSSSCG00000014081	ENSSSCG00000014081	0.93817	5.93176e-05	95.5775	NA
ENSSSCT00000076188	CL.8077	ENSSSCG00000014081	ENSSSCG00000014081	0.93817	5.93176e-05	95.4811	NA
ENSSSCT00000046229	CL.8077	ENSSSCG00000014081	ENSSSCG00000014081	0.93817	5.93176e-05	95.4123	NA
CL.12742.3	CL.8077	ENSSSCG00000014081	ENSSSCG00000014081	0.93817	5.93176e-05	95.9964	NA
ENSSSCT00000047711	CL.8077	ENSSSCG00000014081	ENSSSCG00000014081	0.93817	5.93176e-05	95.3	NA
ENSSSCT00000087136	CL.8153	ENSSSCG00000014165	ENSSSCG00000014165	0.93144	8.89344e-05	95.5351	NA
ENSSSCT00000072909	CL.14584	ENSSSCG00000014780	ENSSSCG00000014780	-0.92526	0.000124649	94.4602	NA
ENSSSCT00000087136	CL.14759	ENSSSCG00000014997	ENSSSCG00000014997	-0.957898	1.30638e-05	91.0985	NA
ENSSSCT00000087136	CL.15004	ENSSSCG00000015301	ENSSSCG00000015301	-0.982331	4.17478e-07	93.5564	NA
ENSSSCT00000046229	CL.15294	ENSSSCG00000015567	ENSSSCG00000015567	0.947004	3.2365e-05	95.6097	NA
ENSSSCT00000087136	CL.15294	ENSSSCG00000015567	ENSSSCG00000015567	0.947004	3.2365e-05	90.0714	NA
CL.12742.3	CL.15294	ENSSSCG00000015567	ENSSSCG00000015567	0.947004	3.2365e-05	95.6564	NA
ENSSSCT00000076362	CL.15294	ENSSSCG00000015567	ENSSSCG00000015567	-0.919922	0.000163181	93.9982	NA
ENSSSCT00000038686	CL.15294	ENSSSCG00000015567	ENSSSCG00000015567	0.947004	3.2365e-05	95.6539	NA
ENSSSCT00000076188	CL.15294	ENSSSCG00000015567	ENSSSCG00000015567	0.947004	3.2365e-05	94.961	NA
ENSSSCT00000047711	CL.15294	ENSSSCG00000015567	ENSSSCG00000015567	0.947004	3.2365e-05	95.5653	NA
ENSSSCT00000028661	CL.15350	ENSSSCG00000015617	ENSSSCG00000015617	0.973308	2.15053e-06	56.6001	-0.1217
ENSSSCT00000090963	CL.15350	ENSSSCG00000015617	ENSSSCG00000015617	0.98431	2.60196e-07	72.5816	-0.1257
ENSSSCT00000084501	CL.15350	ENSSSCG00000015617	ENSSSCG00000015617	-0.960792	9.86041e-06	56.1695	-0.1666
ENSSSCT00000075362	CL.15350	ENSSSCG00000015617	ENSSSCG00000015617	-0.956001	1.55471e-05	77.7338	-0.1259
ENSSSCT00000046229	CL.15350	ENSSSCG00000015617	ENSSSCG00000015617	-0.98802	8.88264e-08	NA	-0.1053
CL.2666.5	CL.15350	ENSSSCG00000015617	ENSSSCG00000015617	0.940156	5.21838e-05	77.4017	-0.1261
CL.2666.1	CL.15350	ENSSSCG00000015617	ENSSSCG00000015617	0.940156	5.21838e-05	57.8992	-0.1281
CL.9638.3	CL.15350	ENSSSCG00000015617	ENSSSCG00000015617	-0.930671	9.29051e-05	NA	-0.1174
ENSSSCT00000076188	CL.15350	ENSSSCG00000015617	ENSSSCG00000015617	-0.98802	8.88264e-08	NA	-0.1241
ENSSSCT00000047711	CL.15350	ENSSSCG00000015617	ENSSSCG00000015617	-0.98802	8.88264e-08	NA	-0.1053
ENSSSCT00000068487	CL.15350	ENSSSCG00000015617	ENSSSCG00000015617	0.962911	7.91543e-06	52.9425	-0.1338
ENSSSCT00000087136	CL.15350	ENSSSCG00000015617	ENSSSCG00000015617	-0.98802	8.88264e-08	NA	-0.1603
ENSSSCT00000038686	CL.15350	ENSSSCG00000015617	ENSSSCG00000015617	-0.98802	8.88264e-08	NA	-0.1053
ENSSSCT00000081255	CL.15350	ENSSSCG00000015617	ENSSSCG00000015617	-0.960792	9.86041e-06	78.3359	-0.1272
ENSSSCT00000077934	CL.15350	ENSSSCG00000015617	ENSSSCG00000015617	-0.960792	9.86041e-06	78.5492	-0.1679
ENSSSCT00000072909	CL.15350	ENSSSCG00000015617	ENSSSCG00000015617	-0.956001	1.55471e-05	68.1855	-0.1259
ENSSSCT00000036447	CL.15350	ENSSSCG00000015617	ENSSSCG00000015617	-0.927952	0.000108	58.746	-0.1318
CL.12742.3	CL.15350	ENSSSCG00000015617	ENSSSCG00000015617	-0.98802	8.88264e-08	NA	-0.1373
ENSSSCT00000066632	CL.15350	ENSSSCG00000015617	ENSSSCG00000015617	0.944291	3.93868e-05	NA	-0.1191
ENSSSCT00000080610	CL.15350	ENSSSCG00000015617	ENSSSCG00000015617	-0.956001	1.55471e-05	73.075	-0.1259
ENSSSCT00000078829	CL.15350	ENSSSCG00000015617	ENSSSCG00000015617	-0.960792	9.86041e-06	51.3522	-0.1666
ENSSSCT00000068213	CL.15350	ENSSSCG00000015617	ENSSSCG00000015617	0.944291	3.93868e-05	NA	-0.1888
ENSSSCT00000046229	CL.5834	ENSSSCG00000016792	ENSSSCG00000016792	0.911652	0.000239313	91.8719	NA
ENSSSCT00000038686	CL.5834	ENSSSCG00000016792	ENSSSCG00000016792	0.911652	0.000239313	93.0252	NA
ENSSSCT00000047711	CL.5834	ENSSSCG00000016792	ENSSSCG00000016792	0.911652	0.000239313	90.848	NA
ENSSSCT00000076188	CL.5834	ENSSSCG00000016792	ENSSSCG00000016792	0.911652	0.000239313	95.8953	NA
CL.12742.3	CL.5834	ENSSSCG00000016792	ENSSSCG00000016792	0.911652	0.000239313	94.5612	NA
ENSSSCT00000077934	CL.5906	ENSSSCG00000016887	ENSSSCG00000016887	-0.957075	1.41023e-05	91.5605	NA
ENSSSCT00000028661	CL.2143	ENSSSCG00000017146	ENSSSCG00000017146	0.985067	2.13667e-07	92.3965	NA
ENSSSCT00000087136	CL.2143	ENSSSCG00000017146	ENSSSCG00000017146	-0.978182	9.6563e-07	93.2414	NA
ENSSSCT00000077934	CL.2143	ENSSSCG00000017146	ENSSSCG00000017146	-0.968752	4.01669e-06	96.1543	NA
CL.9638.3	CL.2143	ENSSSCG00000017146	ENSSSCG00000017146	-0.97224	2.51253e-06	90.9867	NA
CL.9638.3	CL.2434	ENSSSCG00000017451	ENSSSCG00000017451	-0.933395	7.94081e-05	92.4899	NA
ENSSSCT00000087136	CL.2562	ENSSSCG00000017605	ENSSSCG00000017605	0.940926	4.95938e-05	87.6678	-0.1005
ENSSSCT00000087136	CL.2669	ENSSSCG00000017728	ENSSSCG00000017728	0.979178	8.02011e-07	93.4762	NA
ENSSSCT00000077934	CL.2669	ENSSSCG00000017728	ENSSSCG00000017728	0.992873	1.1194e-08	93.9594	NA
ENSSSCT00000047711	CL.2829	ENSSSCG00000017904	ENSSSCG00000017904	0.958374	1.24909e-05	94.612	NA
ENSSSCT00000038686	CL.2829	ENSSSCG00000017904	ENSSSCG00000017904	0.958374	1.24909e-05	95.0461	NA
ENSSSCT00000076188	CL.2829	ENSSSCG00000017904	ENSSSCG00000017904	0.958374	1.24909e-05	94.1934	NA
ENSSSCT00000046229	CL.2829	ENSSSCG00000017904	ENSSSCG00000017904	0.958374	1.24909e-05	94.7318	NA
CL.12742.3	CL.2829	ENSSSCG00000017904	ENSSSCG00000017904	0.958374	1.24909e-05	96.0927	NA
CL.2666.5	CL.2879	ENSSSCG00000017956	ENSSSCG00000017956	-0.918672	0.000173346	94.26	NA
ENSSSCT00000072909	CL.2879	ENSSSCG00000017956	ENSSSCG00000017956	0.965337	6.05711e-06	90.0526	NA
CL.12742.3	CL.8832	ENSSSCG00000021236	ENSSSCG00000021236	-0.988382	7.86002e-08	91.4819	NA
ENSSSCT00000080610	CL.8832	ENSSSCG00000021236	ENSSSCG00000021236	-0.960417	1.02383e-05	91.7342	NA
ENSSSCT00000028661	CL.8832	ENSSSCG00000021236	ENSSSCG00000021236	0.9702	3.3285e-06	90.1895	NA
ENSSSCT00000075362	CL.8832	ENSSSCG00000021236	ENSSSCG00000021236	-0.960417	1.02383e-05	91.7263	NA
CL.12742.3	CL.5156	ENSSSCG00000021343	ENSSSCG00000021343	-0.916429	0.000192738	96.981	NA
ENSSSCT00000047711	CL.5156	ENSSSCG00000021343	ENSSSCG00000021343	-0.916429	0.000192738	96.5136	NA
ENSSSCT00000038686	CL.5156	ENSSSCG00000021343	ENSSSCG00000021343	-0.916429	0.000192738	96.758	NA
ENSSSCT00000076188	CL.5156	ENSSSCG00000021343	ENSSSCG00000021343	-0.916429	0.000192738	96.4796	NA
ENSSSCT00000046229	CL.5156	ENSSSCG00000021343	ENSSSCG00000021343	-0.916429	0.000192738	96.6106	NA
ENSSSCT00000086415	CL.1753	ENSSSCG00000021815	ENSSSCG00000021815	-0.911704	0.000238759	91.4144	NA
CL.9638.3	CL.12135	ENSSSCG00000021880	ENSSSCG00000021880	0.971752	2.69239e-06	95.6804	NA
ENSSSCT00000038686	CL.12135	ENSSSCG00000021880	ENSSSCG00000021880	0.978586	8.96515e-07	94.6168	NA
ENSSSCT00000047711	CL.12135	ENSSSCG00000021880	ENSSSCG00000021880	0.978586	8.96515e-07	94.199	NA
CL.12742.3	CL.12135	ENSSSCG00000021880	ENSSSCG00000021880	0.978586	8.96515e-07	95.2981	NA
ENSSSCT00000076188	CL.12135	ENSSSCG00000021880	ENSSSCG00000021880	0.978586	8.96515e-07	94.2678	NA
ENSSSCT00000046229	CL.12135	ENSSSCG00000021880	ENSSSCG00000021880	0.978586	8.96515e-07	94.3345	NA
ENSSSCT00000077934	CL.12135	ENSSSCG00000021880	ENSSSCG00000021880	0.970853	3.04837e-06	91.5862	NA
ENSSSCT00000028661	CL.12135	ENSSSCG00000021880	ENSSSCG00000021880	-0.96677	5.125e-06	91.534	NA
CL.12742.3	CL.4099	ENSSSCG00000022164	ENSSSCG00000022164	-0.97644	1.31027e-06	94.2527	NA
ENSSSCT00000087136	CL.4099	ENSSSCG00000022164	ENSSSCG00000022164	-0.97644	1.31027e-06	91.9035	NA
ENSSSCT00000038686	CL.4099	ENSSSCG00000022164	ENSSSCG00000022164	-0.97644	1.31027e-06	94.3661	NA
ENSSSCT00000076188	CL.4099	ENSSSCG00000022164	ENSSSCG00000022164	-0.97644	1.31027e-06	93.4949	NA
ENSSSCT00000047711	CL.4099	ENSSSCG00000022164	ENSSSCG00000022164	-0.97644	1.31027e-06	94.1128	NA
ENSSSCT00000046229	CL.4099	ENSSSCG00000022164	ENSSSCG00000022164	-0.97644	1.31027e-06	94.2519	NA
ENSSSCT00000046229	CL.14599	ENSSSCG00000022236	ENSSSCG00000022236	0.927431	0.000111085	92.0786	NA
ENSSSCT00000076188	CL.14599	ENSSSCG00000022236	ENSSSCG00000022236	0.927431	0.000111085	92.8288	NA
ENSSSCT00000028661	CL.14599	ENSSSCG00000022236	ENSSSCG00000022236	-0.950941	2.38808e-05	93.7004	NA
CL.2666.5	CL.14599	ENSSSCG00000022236	ENSSSCG00000022236	-0.924095	0.000132416	94.852	NA
ENSSSCT00000038686	CL.14599	ENSSSCG00000022236	ENSSSCG00000022236	0.927431	0.000111085	92.3409	NA
ENSSSCT00000081255	CL.14599	ENSSSCG00000022236	ENSSSCG00000022236	0.927628	0.000109912	90.1124	NA
ENSSSCT00000084501	CL.14599	ENSSSCG00000022236	ENSSSCG00000022236	0.927628	0.000109912	67.3266	-0.1139
ENSSSCT00000077934	CL.14599	ENSSSCG00000022236	ENSSSCG00000022236	0.927628	0.000109912	91.9334	NA
ENSSSCT00000075362	CL.14599	ENSSSCG00000022236	ENSSSCG00000022236	0.970729	3.10029e-06	93.9336	NA
ENSSSCT00000047711	CL.14599	ENSSSCG00000022236	ENSSSCG00000022236	0.927431	0.000111085	91.8221	NA
ENSSSCT00000080610	CL.14599	ENSSSCG00000022236	ENSSSCG00000022236	0.970729	3.10029e-06	93.7431	NA
CL.12742.3	CL.14599	ENSSSCG00000022236	ENSSSCG00000022236	0.927431	0.000111085	92.4961	NA
CL.12742.3	CL.12222	ENSSSCG00000022401	ENSSSCG00000022401	-0.926261	0.00011825	92.6313	NA
CL.9638.3	CL.12222	ENSSSCG00000022401	ENSSSCG00000022401	-0.911548	0.000240409	92.3651	NA
ENSSSCT00000084501	CL.8048	ENSSSCG00000022508	ENSSSCG00000022508	-0.905286	0.00031362	90.3107	NA
ENSSSCT00000077934	CL.2660	ENSSSCG00000022987	ENSSSCG00000022987	0.917308	0.000184954	93.9144	NA
CL.12742.3	CL.2660	ENSSSCG00000022987	ENSSSCG00000022987	0.985282	2.01706e-07	90.3706	NA
ENSSSCT00000046229	CL.10425	ENSSSCG00000024973	ENSSSCG00000024973	-0.932559	8.33825e-05	95.4364	NA
ENSSSCT00000076188	CL.10425	ENSSSCG00000024973	ENSSSCG00000024973	-0.932559	8.33825e-05	95.7653	NA
ENSSSCT00000086415	CL.10425	ENSSSCG00000024973	ENSSSCG00000024973	-0.9304	9.43368e-05	92.8071	NA
ENSSSCT00000076362	CL.10425	ENSSSCG00000024973	ENSSSCG00000024973	0.942618	4.42438e-05	93.7782	NA
ENSSSCT00000084501	CL.10425	ENSSSCG00000024973	ENSSSCG00000024973	-0.959711	1.0979e-05	90.2749	NA
ENSSSCT00000077934	CL.10425	ENSSSCG00000024973	ENSSSCG00000024973	-0.959711	1.0979e-05	94.6824	NA
ENSSSCT00000081255	CL.10425	ENSSSCG00000024973	ENSSSCG00000024973	-0.959711	1.0979e-05	93.1947	NA
ENSSSCT00000068487	CL.10425	ENSSSCG00000024973	ENSSSCG00000024973	0.95108	2.36146e-05	91.9451	NA
ENSSSCT00000038686	CL.10425	ENSSSCG00000024973	ENSSSCG00000024973	-0.932559	8.33825e-05	95.6482	NA
ENSSSCT00000072909	CL.10425	ENSSSCG00000024973	ENSSSCG00000024973	-0.91574	0.000199001	93.2923	NA
CL.9638.3	CL.10425	ENSSSCG00000024973	ENSSSCG00000024973	-0.927639	0.000109844	90.844	NA
CL.12742.3	CL.10425	ENSSSCG00000024973	ENSSSCG00000024973	-0.932559	8.33825e-05	96.2295	NA
ENSSSCT00000047711	CL.10425	ENSSSCG00000024973	ENSSSCG00000024973	-0.932559	8.33825e-05	95.3097	NA
ENSSSCT00000047711	CL.12460	ENSSSCG00000025206	ENSSSCG00000025206	-0.925488	0.000123169	94.1711	NA
ENSSSCT00000038686	CL.12460	ENSSSCG00000025206	ENSSSCG00000025206	-0.925488	0.000123169	93.0874	NA
ENSSSCT00000046229	CL.12460	ENSSSCG00000025206	ENSSSCG00000025206	-0.925488	0.000123169	93.8956	NA
ENSSSCT00000086415	CL.14461	ENSSSCG00000026196	ENSSSCG00000026196	0.940496	5.10272e-05	97.3135	NA
ENSSSCT00000036447	CL.14461	ENSSSCG00000026196	ENSSSCG00000026196	0.905651	0.000308946	92.4408	NA
ENSSSCT00000084501	CL.14461	ENSSSCG00000026196	ENSSSCG00000026196	0.94854	2.88257e-05	96.0647	NA
ENSSSCT00000047711	CL.14461	ENSSSCG00000026196	ENSSSCG00000026196	0.943005	4.30825e-05	97.1871	NA
ENSSSCT00000068487	CL.14461	ENSSSCG00000026196	ENSSSCG00000026196	-0.955347	1.64789e-05	95.667	NA
ENSSSCT00000046229	CL.14461	ENSSSCG00000026196	ENSSSCG00000026196	0.943005	4.30825e-05	97.3136	NA
ENSSSCT00000028661	CL.14461	ENSSSCG00000026196	ENSSSCG00000026196	-0.932743	8.24971e-05	94.1412	NA
ENSSSCT00000077934	CL.14461	ENSSSCG00000026196	ENSSSCG00000026196	0.94854	2.88257e-05	91.0814	NA
ENSSSCT00000078829	CL.14461	ENSSSCG00000026196	ENSSSCG00000026196	0.94854	2.88257e-05	96.0998	NA
ENSSSCT00000076188	CL.14461	ENSSSCG00000026196	ENSSSCG00000026196	0.943005	4.30825e-05	97.6637	NA
CL.12742.3	CL.14461	ENSSSCG00000026196	ENSSSCG00000026196	0.943005	4.30825e-05	97.8676	NA
ENSSSCT00000038686	CL.14461	ENSSSCG00000026196	ENSSSCG00000026196	0.943005	4.30825e-05	97.5031	NA
ENSSSCT00000076362	CL.14461	ENSSSCG00000026196	ENSSSCG00000026196	-0.944072	3.99978e-05	94.8925	NA
ENSSSCT00000028661	CL.4457	ENSSSCG00000027124	ENSSSCG00000027124	-0.964224	6.86399e-06	91.1824	NA
CL.9638.3	CL.14751	ENSSSCG00000027529	ENSSSCG00000027529	-0.962926	7.90315e-06	92.0821	NA
ENSSSCT00000077934	CL.14751	ENSSSCG00000027529	ENSSSCG00000027529	-0.98012	6.67198e-07	91.0957	NA
ENSSSCT00000077934	CL.10424	ENSSSCG00000030801	ENSSSCG00000030801	-0.916577	0.000191408	93.6606	NA
ENSSSCT00000081255	CL.10424	ENSSSCG00000030801	ENSSSCG00000030801	-0.916577	0.000191408	91.8641	NA
CL.2666.5	CL.8115	ENSSSCG00000031117	ENSSSCG00000031117	0.959035	1.17253e-05	91.9305	NA
CL.9638.3	CL.8115	ENSSSCG00000031117	ENSSSCG00000031117	-0.940654	5.0499e-05	92.7551	NA
ENSSSCT00000075362	CL.8115	ENSSSCG00000031117	ENSSSCG00000031117	-0.94055	5.08473e-05	94.6851	NA
ENSSSCT00000072909	CL.8115	ENSSSCG00000031117	ENSSSCG00000031117	-0.94055	5.08473e-05	94.7269	NA
ENSSSCT00000080610	CL.8115	ENSSSCG00000031117	ENSSSCG00000031117	-0.94055	5.08473e-05	94.8591	NA
ENSSSCT00000046229	CL.12447	ENSSSCG00000031380	ENSSSCG00000031380	-0.99129	2.49125e-08	92.5599	NA
ENSSSCT00000047711	CL.12447	ENSSSCG00000031380	ENSSSCG00000031380	-0.99129	2.49125e-08	92.689	NA
ENSSSCT00000038686	CL.12447	ENSSSCG00000031380	ENSSSCG00000031380	-0.99129	2.49125e-08	92.1955	NA
CL.12742.3	CL.12447	ENSSSCG00000031380	ENSSSCG00000031380	-0.99129	2.49125e-08	90.3275	NA
CL.2666.5	CL.12447	ENSSSCG00000031380	ENSSSCG00000031380	0.943062	4.29127e-05	91.4523	NA
ENSSSCT00000087136	CL.9596	ENSSSCG00000032796	ENSSSCG00000032796	-0.981057	5.50596e-07	94.5514	NA
ENSSSCT00000047711	CL.7828	ENSSSCG00000033183	ENSSSCG00000033183	-0.963908	7.10679e-06	90.4048	NA
ENSSSCT00000077934	CL.7828	ENSSSCG00000033183	ENSSSCG00000033183	-0.978869	8.50398e-07	92.3563	NA
ENSSSCT00000046229	CL.7828	ENSSSCG00000033183	ENSSSCG00000033183	-0.963908	7.10679e-06	90.2367	NA
CL.9638.3	CL.9863	ENSSSCG00000033669	ENSSSCG00000033669	-0.913016	0.000225254	94.5983	NA
ENSSSCT00000028661	CL.9863	ENSSSCG00000033669	ENSSSCG00000033669	0.955239	1.66356e-05	90.0893	NA
ENSSSCT00000036447	CL.11842	ENSSSCG00000033830	ENSSSCG00000033830	-0.901344	0.000367369	91.0478	NA
ENSSSCT00000084501	CL.11842	ENSSSCG00000033830	ENSSSCG00000033830	-0.975028	1.65087e-06	90.7918	NA
ENSSSCT00000046229	CL.11842	ENSSSCG00000033830	ENSSSCG00000033830	-0.96013	1.0535e-05	96.2647	NA
ENSSSCT00000086415	CL.11842	ENSSSCG00000033830	ENSSSCG00000033830	-0.92787	0.000108479	96.181	NA
ENSSSCT00000078829	CL.11842	ENSSSCG00000033830	ENSSSCG00000033830	-0.975028	1.65087e-06	90.2603	NA
CL.9638.3	CL.11842	ENSSSCG00000033830	ENSSSCG00000033830	-0.93233	8.44989e-05	97.1646	NA
ENSSSCT00000047711	CL.11842	ENSSSCG00000033830	ENSSSCG00000033830	-0.96013	1.0535e-05	96.0867	NA
ENSSSCT00000076362	CL.11842	ENSSSCG00000033830	ENSSSCG00000033830	0.913569	0.000219732	94.0208	NA
ENSSSCT00000076188	CL.11842	ENSSSCG00000033830	ENSSSCG00000033830	-0.96013	1.0535e-05	96.3995	NA
ENSSSCT00000038686	CL.11842	ENSSSCG00000033830	ENSSSCG00000033830	-0.96013	1.0535e-05	96.5717	NA
CL.12742.3	CL.11842	ENSSSCG00000033830	ENSSSCG00000033830	-0.96013	1.0535e-05	97.1296	NA
ENSSSCT00000081255	CL.12574	ENSSSCG00000034767	ENSSSCG00000034767	0.96618	5.49486e-06	92.3173	NA
ENSSSCT00000028661	CL.12574	ENSSSCG00000034767	ENSSSCG00000034767	-0.94419	3.96672e-05	95.2742	NA
ENSSSCT00000076188	CL.12574	ENSSSCG00000034767	ENSSSCG00000034767	0.954942	1.70761e-05	96.2414	NA
CL.9638.3	CL.12574	ENSSSCG00000034767	ENSSSCG00000034767	0.918957	0.000170986	96.4994	NA
ENSSSCT00000076362	CL.12574	ENSSSCG00000034767	ENSSSCG00000034767	-0.948077	2.98597e-05	95.7994	NA
ENSSSCT00000046229	CL.12574	ENSSSCG00000034767	ENSSSCG00000034767	0.954942	1.70761e-05	96.8823	NA
ENSSSCT00000047711	CL.12574	ENSSSCG00000034767	ENSSSCG00000034767	0.954942	1.70761e-05	96.8116	NA
ENSSSCT00000086415	CL.12574	ENSSSCG00000034767	ENSSSCG00000034767	0.946379	3.38909e-05	96.0398	NA
ENSSSCT00000077934	CL.12574	ENSSSCG00000034767	ENSSSCG00000034767	0.96618	5.49486e-06	95.5685	NA
CL.12742.3	CL.12574	ENSSSCG00000034767	ENSSSCG00000034767	0.954942	1.70761e-05	97.2662	NA
ENSSSCT00000038686	CL.12574	ENSSSCG00000034767	ENSSSCG00000034767	0.954942	1.70761e-05	97.0245	NA
ENSSSCT00000047711	CL.3739	ENSSSCG00000034802	ENSSSCG00000034802	-0.992613	1.29099e-08	94.7409	NA
ENSSSCT00000038686	CL.3739	ENSSSCG00000034802	ENSSSCG00000034802	-0.992613	1.29099e-08	94.6927	NA
ENSSSCT00000076362	CL.3739	ENSSSCG00000034802	ENSSSCG00000034802	0.914838	0.000207434	91.9708	NA
ENSSSCT00000076188	CL.3739	ENSSSCG00000034802	ENSSSCG00000034802	-0.992613	1.29099e-08	93.4504	NA
CL.12742.3	CL.3739	ENSSSCG00000034802	ENSSSCG00000034802	-0.992613	1.29099e-08	94.251	NA
ENSSSCT00000046229	CL.3739	ENSSSCG00000034802	ENSSSCG00000034802	-0.992613	1.29099e-08	94.7312	NA
ENSSSCT00000046229	CL.11502	ENSSSCG00000035772	ENSSSCG00000035772	0.989099	6.09723e-08	93.521	NA
ENSSSCT00000076362	CL.11502	ENSSSCG00000035772	ENSSSCG00000035772	-0.916179	0.000194994	91.9223	NA
ENSSSCT00000036447	CL.11502	ENSSSCG00000035772	ENSSSCG00000035772	0.961079	9.57815e-06	91.2423	NA
ENSSSCT00000076188	CL.11502	ENSSSCG00000035772	ENSSSCG00000035772	0.989099	6.09723e-08	93.8361	NA
CL.12742.3	CL.11502	ENSSSCG00000035772	ENSSSCG00000035772	0.989099	6.09723e-08	94.8707	NA
ENSSSCT00000047711	CL.11502	ENSSSCG00000035772	ENSSSCG00000035772	0.989099	6.09723e-08	93.3548	NA
ENSSSCT00000038686	CL.11502	ENSSSCG00000035772	ENSSSCG00000035772	0.989099	6.09723e-08	93.8536	NA
CL.9638.3	CL.14789	ENSSSCG00000035945	ENSSSCG00000035945	0.901153	0.000370139	93.4652	NA
ENSSSCT00000077934	CL.4029	ENSSSCG00000036556	ENSSSCG00000036556	-0.985392	1.95736e-07	95.1615	NA
ENSSSCT00000076362	CL.4029	ENSSSCG00000036556	ENSSSCG00000036556	0.928648	0.000103976	91.7367	NA
ENSSSCT00000046229	CL.4029	ENSSSCG00000036556	ENSSSCG00000036556	-0.972389	2.45959e-06	94.1099	NA
ENSSSCT00000081255	CL.4029	ENSSSCG00000036556	ENSSSCG00000036556	-0.985392	1.95736e-07	93.7205	NA
ENSSSCT00000047711	CL.4029	ENSSSCG00000036556	ENSSSCG00000036556	-0.972389	2.45959e-06	94.5192	NA
ENSSSCT00000038686	CL.4029	ENSSSCG00000036556	ENSSSCG00000036556	-0.972389	2.45959e-06	92.8042	NA
ENSSSCT00000028661	CL.4029	ENSSSCG00000036556	ENSSSCG00000036556	0.967473	4.70853e-06	93.0426	NA
CL.9638.3	CL.10006	ENSSSCG00000036618	ENSSSCG00000036618	-0.969237	3.77547e-06	94.2879	NA
CL.12742.3	CL.10051	ENSSSCG00000036622	ENSSSCG00000036622	0.943803	4.07611e-05	94.0042	NA
ENSSSCT00000076188	CL.10051	ENSSSCG00000036622	ENSSSCG00000036622	0.943803	4.07611e-05	90.7178	NA
CL.2666.5	CL.5287	ENSSSCG00000036679	ENSSSCG00000036679	-0.944103	3.99122e-05	96.0093	NA
ENSSSCT00000046229	CL.5287	ENSSSCG00000036679	ENSSSCG00000036679	0.996834	4.37792e-10	97.346	NA
ENSSSCT00000078829	CL.5287	ENSSSCG00000036679	ENSSSCG00000036679	0.953131	1.99469e-05	93.4598	NA
ENSSSCT00000038686	CL.5287	ENSSSCG00000036679	ENSSSCG00000036679	0.996834	4.37792e-10	97.4748	NA
ENSSSCT00000084501	CL.5287	ENSSSCG00000036679	ENSSSCG00000036679	0.953131	1.99469e-05	93.6175	NA
CL.12742.3	CL.5287	ENSSSCG00000036679	ENSSSCG00000036679	0.996834	4.37792e-10	97.9683	NA
ENSSSCT00000047711	CL.5287	ENSSSCG00000036679	ENSSSCG00000036679	0.996834	4.37792e-10	97.2742	NA
CL.9638.3	CL.5287	ENSSSCG00000036679	ENSSSCG00000036679	0.972891	2.28698e-06	98.1576	NA
ENSSSCT00000068487	CL.5287	ENSSSCG00000036679	ENSSSCG00000036679	-0.973074	2.22629e-06	94.3418	NA
ENSSSCT00000076188	CL.5287	ENSSSCG00000036679	ENSSSCG00000036679	0.996834	4.37792e-10	97.399	NA
ENSSSCT00000028661	CL.5287	ENSSSCG00000036679	ENSSSCG00000036679	-0.983608	3.09679e-07	96.8414	NA
ENSSSCT00000081255	CL.5287	ENSSSCG00000036679	ENSSSCG00000036679	0.953131	1.99469e-05	91.0256	NA
ENSSSCT00000036447	CL.5287	ENSSSCG00000036679	ENSSSCG00000036679	0.953786	1.8871e-05	94.3967	NA
ENSSSCT00000072909	CL.5287	ENSSSCG00000036679	ENSSSCG00000036679	0.936555	6.56304e-05	95.1998	NA
ENSSSCT00000080610	CL.5287	ENSSSCG00000036679	ENSSSCG00000036679	0.936555	6.56304e-05	90.6262	NA
ENSSSCT00000077934	CL.5287	ENSSSCG00000036679	ENSSSCG00000036679	0.953131	1.99469e-05	95.4079	NA
ENSSSCT00000047711	CL.15459	ENSSSCG00000036871	ENSSSCG00000036871	-0.947571	3.10219e-05	90.7672	NA
ENSSSCT00000046229	CL.15459	ENSSSCG00000036871	ENSSSCG00000036871	-0.947571	3.10219e-05	90.4033	NA
ENSSSCT00000076362	CL.15459	ENSSSCG00000036871	ENSSSCG00000036871	0.918312	0.000176354	92.1359	NA
CL.9638.3	CL.7498	ENSSSCG00000037358	ENSSSCG00000037358	-0.960605	1.00478e-05	95.0753	NA
ENSSSCT00000047711	CL.7498	ENSSSCG00000037358	ENSSSCG00000037358	-0.99384	6.25483e-09	94.4824	NA
ENSSSCT00000038686	CL.7498	ENSSSCG00000037358	ENSSSCG00000037358	-0.99384	6.25483e-09	95.0254	NA
ENSSSCT00000046229	CL.7498	ENSSSCG00000037358	ENSSSCG00000037358	-0.99384	6.25483e-09	94.6919	NA
ENSSSCT00000076188	CL.7498	ENSSSCG00000037358	ENSSSCG00000037358	-0.99384	6.25483e-09	95.1828	NA
ENSSSCT00000076362	CL.7498	ENSSSCG00000037358	ENSSSCG00000037358	0.919167	0.000169266	91.7393	NA
CL.12742.3	CL.7498	ENSSSCG00000037358	ENSSSCG00000037358	-0.99384	6.25483e-09	95.6817	NA
ENSSSCT00000072909	CL.7498	ENSSSCG00000037358	ENSSSCG00000037358	-0.961611	9.07074e-06	94.0575	NA
ENSSSCT00000068487	CL.7498	ENSSSCG00000037358	ENSSSCG00000037358	0.982838	3.71773e-07	92.115	NA
ENSSSCT00000080610	CL.7498	ENSSSCG00000037358	ENSSSCG00000037358	-0.961611	9.07074e-06	92.078	NA
ENSSSCT00000078829	CL.7498	ENSSSCG00000037358	ENSSSCG00000037358	-0.982043	4.45199e-07	91.9626	NA
ENSSSCT00000084501	CL.7498	ENSSSCG00000037358	ENSSSCG00000037358	-0.982043	4.45199e-07	91.9997	NA
ENSSSCT00000087136	CL.7498	ENSSSCG00000037358	ENSSSCG00000037358	-0.99384	6.25483e-09	NA	-0.1119
ENSSSCT00000047711	CL.2198	ENSSSCG00000037376	ENSSSCG00000037376	0.96204	8.6766e-06	94.5276	NA
ENSSSCT00000046229	CL.2198	ENSSSCG00000037376	ENSSSCG00000037376	0.96204	8.6766e-06	94.7628	NA
ENSSSCT00000076188	CL.2198	ENSSSCG00000037376	ENSSSCG00000037376	0.96204	8.6766e-06	94.9629	NA
CL.12742.3	CL.2198	ENSSSCG00000037376	ENSSSCG00000037376	0.96204	8.6766e-06	95.8767	NA
ENSSSCT00000038686	CL.2198	ENSSSCG00000037376	ENSSSCG00000037376	0.96204	8.6766e-06	95.1048	NA
ENSSSCT00000077934	CL.2198	ENSSSCG00000037376	ENSSSCG00000037376	0.928304	0.000105949	90.1253	NA
CL.9638.3	CL.2198	ENSSSCG00000037376	ENSSSCG00000037376	0.972803	2.31655e-06	95.8734	NA
CL.9638.3	CL.1212	ENSSSCG00000037508	ENSSSCG00000037508	0.973019	2.24443e-06	95.6411	NA
CL.12742.3	CL.1212	ENSSSCG00000037508	ENSSSCG00000037508	0.979617	7.36829e-07	96.904	NA
ENSSSCT00000046229	CL.1212	ENSSSCG00000037508	ENSSSCG00000037508	0.979617	7.36829e-07	95.9606	NA
ENSSSCT00000076362	CL.1212	ENSSSCG00000037508	ENSSSCG00000037508	-0.931885	8.6697e-05	93.9662	NA
ENSSSCT00000077934	CL.1212	ENSSSCG00000037508	ENSSSCG00000037508	0.978132	9.74488e-07	92.3483	NA
ENSSSCT00000047711	CL.1212	ENSSSCG00000037508	ENSSSCG00000037508	0.979617	7.36829e-07	95.8299	NA
ENSSSCT00000038686	CL.1212	ENSSSCG00000037508	ENSSSCG00000037508	0.979617	7.36829e-07	96.2416	NA
ENSSSCT00000076188	CL.1212	ENSSSCG00000037508	ENSSSCG00000037508	0.979617	7.36829e-07	95.9956	NA
CL.9638.3	CL.6124	ENSSSCG00000037791	ENSSSCG00000037791	0.980102	6.69573e-07	95.9174	NA
ENSSSCT00000036447	CL.6124	ENSSSCG00000037791	ENSSSCG00000037791	0.937876	6.04311e-05	90.1242	NA
ENSSSCT00000076188	CL.6124	ENSSSCG00000037791	ENSSSCG00000037791	0.965462	5.97105e-06	97.0493	NA
ENSSSCT00000046229	CL.6124	ENSSSCG00000037791	ENSSSCG00000037791	0.965462	5.97105e-06	96.9057	NA
ENSSSCT00000038686	CL.6124	ENSSSCG00000037791	ENSSSCG00000037791	0.965462	5.97105e-06	97.0877	NA
ENSSSCT00000047711	CL.6124	ENSSSCG00000037791	ENSSSCG00000037791	0.965462	5.97105e-06	96.7875	NA
CL.12742.3	CL.6124	ENSSSCG00000037791	ENSSSCG00000037791	0.965462	5.97105e-06	97.4484	NA
CL.12742.3	CL.2935	ENSSSCG00000037832	ENSSSCG00000037832	0.962227	8.50873e-06	90.3875	NA
CL.9638.3	CL.2935	ENSSSCG00000037832	ENSSSCG00000037832	0.93184	8.69199e-05	92.8794	NA
ENSSSCT00000076362	CL.1382	ENSSSCG00000038220	ENSSSCG00000038220	-0.908949	0.000269071	90.5485	NA
CL.2666.5	CL.1382	ENSSSCG00000038220	ENSSSCG00000038220	-0.921015	0.000154662	91.5065	NA
ENSSSCT00000028661	CL.1382	ENSSSCG00000038220	ENSSSCG00000038220	-0.977364	1.11778e-06	92.3216	NA
ENSSSCT00000046229	CL.1382	ENSSSCG00000038220	ENSSSCG00000038220	0.980631	6.01518e-07	94.3227	NA
CL.9638.3	CL.1382	ENSSSCG00000038220	ENSSSCG00000038220	0.939917	5.30045e-05	95.0814	NA
ENSSSCT00000047711	CL.1382	ENSSSCG00000038220	ENSSSCG00000038220	0.980631	6.01518e-07	94.2164	NA
CL.12742.3	CL.1382	ENSSSCG00000038220	ENSSSCG00000038220	0.980631	6.01518e-07	92.5961	NA
ENSSSCT00000038686	CL.1382	ENSSSCG00000038220	ENSSSCG00000038220	0.980631	6.01518e-07	94.4249	NA
ENSSSCT00000077934	CL.1382	ENSSSCG00000038220	ENSSSCG00000038220	0.931061	9.08773e-05	90.6854	NA
ENSSSCT00000046229	CL.11006	ENSSSCG00000038418	ENSSSCG00000038418	-0.995817	1.33213e-09	92.4761	NA
ENSSSCT00000038686	CL.11006	ENSSSCG00000038418	ENSSSCG00000038418	-0.995817	1.33213e-09	91.5005	NA
ENSSSCT00000047711	CL.11006	ENSSSCG00000038418	ENSSSCG00000038418	-0.995817	1.33213e-09	92.5216	NA
ENSSSCT00000076188	CL.11006	ENSSSCG00000038418	ENSSSCG00000038418	-0.995817	1.33213e-09	90.783	NA
ENSSSCT00000076362	CL.11006	ENSSSCG00000038418	ENSSSCG00000038418	0.905228	0.000314364	91.3004	NA
CL.9638.3	CL.6510	ENSSSCG00000038594	ENSSSCG00000038594	-0.966448	5.32444e-06	96.0174	NA
ENSSSCT00000028661	CL.6510	ENSSSCG00000038594	ENSSSCG00000038594	0.986549	1.40918e-07	92.9278	NA
CL.9638.3	CL.10137	ENSSSCG00000038991	ENSSSCG00000038991	0.940119	5.23091e-05	91.212	NA
ENSSSCT00000084501	CL.7998	ENSSSCG00000039500	ENSSSCG00000039500	-0.927679	0.000109605	52.7015	-0.1053
ENSSSCT00000078829	CL.7998	ENSSSCG00000039500	ENSSSCG00000039500	-0.927679	0.000109605	53.2251	-0.1074
ENSSSCT00000081255	CL.12697	ENSSSCG00000039548	ENSSSCG00000039548	0.971656	2.72867e-06	NA	-0.1005
ENSSSCT00000077934	CL.12697	ENSSSCG00000039548	ENSSSCG00000039548	0.971656	2.72867e-06	NA	-0.1458
ENSSSCT00000047711	CL.7498	ENSSSCG00000049136	ENSSSCG00000049136	-0.99384	6.25483e-09	93.7267	NA
ENSSSCT00000038686	CL.7498	ENSSSCG00000049136	ENSSSCG00000049136	-0.99384	6.25483e-09	93.9773	NA
ENSSSCT00000046229	CL.7498	ENSSSCG00000049136	ENSSSCG00000049136	-0.99384	6.25483e-09	93.9046	NA
ENSSSCT00000076188	CL.7498	ENSSSCG00000049136	ENSSSCG00000049136	-0.99384	6.25483e-09	94.0493	NA
ENSSSCT00000076362	CL.7498	ENSSSCG00000049136	ENSSSCG00000049136	0.919167	0.000169266	92.4407	NA
CL.12742.3	CL.7498	ENSSSCG00000049136	ENSSSCG00000049136	-0.99384	6.25483e-09	92.4578	NA
CL.9638.3	CL.3708	EPHB3	ENSSSCG00000026516	0.975266	1.58927e-06	94.3534	NA
ENSSSCT00000076362	CL.3708	EPHB3	ENSSSCG00000026516	-0.909109	0.000267233	92.1522	NA
ENSSSCT00000077934	CL.8165	ERAP1	ENSSSCG00000014171	-0.984053	2.77574e-07	91.2278	NA
CL.9638.3	CL.8165	ERAP1	ENSSSCG00000014171	-0.956094	1.54166e-05	92.5878	NA
ENSSSCT00000036447	CL.8165	ERAP1	ENSSSCG00000014171	-0.922944	0.000140436	91.8565	NA
ENSSSCT00000046229	CL.5912	ESM1	ENSSSCG00000016900	-0.959853	1.08266e-05	94.5162	NA
ENSSSCT00000075362	CL.5912	ESM1	ENSSSCG00000016900	-0.926827	0.000114741	91.7537	NA
ENSSSCT00000068487	CL.5912	ESM1	ENSSSCG00000016900	0.915924	0.000197318	91.4085	NA
CL.9638.3	CL.5912	ESM1	ENSSSCG00000016900	-0.918609	0.000173872	94.3742	NA
CL.12742.3	CL.5912	ESM1	ENSSSCG00000016900	-0.959853	1.08266e-05	95.454	NA
ENSSSCT00000072909	CL.5912	ESM1	ENSSSCG00000016900	-0.926827	0.000114741	93.8096	NA
ENSSSCT00000080610	CL.5912	ESM1	ENSSSCG00000016900	-0.926827	0.000114741	92.5429	NA
CL.2666.5	CL.5912	ESM1	ENSSSCG00000016900	0.905895	0.000305864	92.4761	NA
ENSSSCT00000047711	CL.5912	ESM1	ENSSSCG00000016900	-0.959853	1.08266e-05	94.3572	NA
ENSSSCT00000076188	CL.5912	ESM1	ENSSSCG00000016900	-0.959853	1.08266e-05	94.4514	NA
ENSSSCT00000038686	CL.5912	ESM1	ENSSSCG00000016900	-0.959853	1.08266e-05	94.7951	NA
ENSSSCT00000038686	CL.10981	ETV6	ENSSSCG00000024152	0.98593	1.68581e-07	94.5111	NA
CL.12742.3	CL.10981	ETV6	ENSSSCG00000024152	0.98593	1.68581e-07	93.4963	NA
ENSSSCT00000046229	CL.10981	ETV6	ENSSSCG00000024152	0.98593	1.68581e-07	94.5778	NA
ENSSSCT00000076362	CL.10981	ETV6	ENSSSCG00000024152	-0.927179	0.000112598	91.2014	NA
ENSSSCT00000076188	CL.10981	ETV6	ENSSSCG00000024152	0.98593	1.68581e-07	93.5555	NA
ENSSSCT00000047711	CL.10981	ETV6	ENSSSCG00000024152	0.98593	1.68581e-07	94.5493	NA
ENSSSCT00000028661	CL.9838	FABP5	ENSSSCG00000006153	-0.946978	3.24254e-05	91.4306	NA
ENSSSCT00000087136	CL.9838	FABP5	ENSSSCG00000006153	0.955257	1.661e-05	NA	-0.12
ENSSSCT00000077934	CL.9838	FABP5	ENSSSCG00000006153	0.953583	1.91996e-05	90.8505	NA
ENSSSCT00000076362	CL.7332	FAM111A	ENSSSCG00000033703	0.973589	2.06212e-06	94.8558	NA
ENSSSCT00000077934	CL.2279	FAM20A	ENSSSCG00000017258	-0.981975	4.51872e-07	92.1211	NA
CL.9638.3	CL.2279	FAM20A	ENSSSCG00000017258	-0.977571	1.07761e-06	90.5324	NA
ENSSSCT00000036447	CL.6804	FLNC	ENSSSCG00000016578	0.951467	2.28874e-05	92.1835	NA
ENSSSCT00000047711	CL.6804	FLNC	ENSSSCG00000016578	0.989956	4.39842e-08	97.1099	NA
ENSSSCT00000077934	CL.6804	FLNC	ENSSSCG00000016578	0.983432	3.23122e-07	96.0162	NA
ENSSSCT00000076362	CL.6804	FLNC	ENSSSCG00000016578	-0.921351	0.000152112	95.7717	NA
CL.9638.3	CL.6804	FLNC	ENSSSCG00000016578	0.978225	9.58032e-07	91.9383	NA
ENSSSCT00000076188	CL.6804	FLNC	ENSSSCG00000016578	0.989956	4.39842e-08	97.1647	NA
ENSSSCT00000038686	CL.6804	FLNC	ENSSSCG00000016578	0.989956	4.39842e-08	97.3285	NA
ENSSSCT00000046229	CL.6804	FLNC	ENSSSCG00000016578	0.989956	4.39842e-08	97.1859	NA
ENSSSCT00000028661	CL.6804	FLNC	ENSSSCG00000016578	-0.983765	2.98081e-07	92.1454	NA
CL.12742.3	CL.6804	FLNC	ENSSSCG00000016578	0.989956	4.39842e-08	97.6661	NA
ENSSSCT00000046229	CL.10664	FMNL3	ENSSSCG00000025114	-0.909844	0.000258932	94.3132	NA
ENSSSCT00000087136	CL.10664	FMNL3	ENSSSCG00000025114	-0.909844	0.000258932	94.2053	NA
ENSSSCT00000047711	CL.10664	FMNL3	ENSSSCG00000025114	-0.909844	0.000258932	94.4714	NA
ENSSSCT00000076188	CL.10664	FMNL3	ENSSSCG00000025114	-0.909844	0.000258932	93.6062	NA
ENSSSCT00000038686	CL.10664	FMNL3	ENSSSCG00000025114	-0.909844	0.000258932	92.6025	NA
CL.12742.3	CL.5493	FRZB	ENSSSCG00000016018	0.938418	5.83901e-05	90.9181	NA
ENSSSCT00000047711	CL.10426	GBP2	ENSSSCG00000006923	-0.955971	1.55878e-05	90.2541	NA
ENSSSCT00000046229	CL.10426	GBP2	ENSSSCG00000006923	-0.955971	1.55878e-05	90.0626	NA
CL.12742.3	CL.10426	GBP2	ENSSSCG00000006923	-0.955971	1.55878e-05	92.0473	NA
ENSSSCT00000087136	CL.8004	GFPT2	ENSSSCG00000014012	-0.993215	9.19548e-09	90.9032	NA
ENSSSCT00000072909	CL.80	GINM1	ENSSSCG00000030067	-0.924648	0.000128688	91.0496	NA
ENSSSCT00000086415	CL.508	GLDN	ENSSSCG00000004632	0.924868	0.000127226	93.0559	NA
CL.9638.3	CL.8244	GRAMD2B	ENSSSCG00000022402	-0.925854	0.000120823	90.6538	NA
ENSSSCT00000028661	CL.8244	GRAMD2B	ENSSSCG00000022402	0.936559	6.56142e-05	93.1884	NA
ENSSSCT00000087136	CL.8244	GRAMD2B	ENSSSCG00000022402	-0.944036	4.00989e-05	93.2626	NA
ENSSSCT00000087136	CL.5412	GRB14	ENSSSCG00000015901	0.977411	1.10852e-06	91.0603	NA
CL.9638.3	CL.643	GREM1	ENSSSCG00000033657	-0.919939	0.00016305	96.1599	NA
ENSSSCT00000038686	CL.643	GREM1	ENSSSCG00000033657	-0.949087	2.76384e-05	95.9948	NA
ENSSSCT00000076188	CL.643	GREM1	ENSSSCG00000033657	-0.949087	2.76384e-05	95.966	NA
ENSSSCT00000047711	CL.643	GREM1	ENSSSCG00000033657	-0.949087	2.76384e-05	95.4531	NA
ENSSSCT00000068487	CL.643	GREM1	ENSSSCG00000033657	0.906014	0.00030436	92.3982	NA
ENSSSCT00000046229	CL.643	GREM1	ENSSSCG00000033657	-0.949087	2.76384e-05	95.6774	NA
CL.12742.3	CL.643	GREM1	ENSSSCG00000033657	-0.949087	2.76384e-05	96.6058	NA
ENSSSCT00000087136	CL.15138	GSAP	ENSSSCG00000036113	-0.993609	7.2411e-09	92.005	NA
CL.9638.3	CL.8344	HBEGF	ENSSSCG00000014362	-0.924559	0.000129282	96.5813	NA
ENSSSCT00000066632	CL.8344	HBEGF	ENSSSCG00000014362	0.962098	8.62446e-06	NA	-0.1089
ENSSSCT00000087136	CL.6381	HCK	ENSSSCG00000007240	-0.944385	3.91262e-05	93.5505	NA
ENSSSCT00000087136	CL.14459	HERC6	ENSSSCG00000021712	-0.952614	2.08295e-05	90.1766	NA
ENSSSCT00000028661	CL.13200	HLA-DRA	ENSSSCG00000001453	-0.91345	0.000220913	92.8259	NA
ENSSSCT00000072909	CL.13200	HLA-DRA	ENSSSCG00000001453	0.966445	5.3263e-06	93.2365	NA
ENSSSCT00000080610	CL.13200	HLA-DRA	ENSSSCG00000001453	0.966445	5.3263e-06	90.9429	NA
CL.2666.5	CL.13200	HLA-DRA	ENSSSCG00000001453	-0.938099	5.95866e-05	93.158	NA
CL.9638.3	CL.8590	HSPB1	ENSSSCG00000039962	0.965695	5.81311e-06	95.3812	NA
ENSSSCT00000068213	CL.8590	HSPB1	ENSSSCG00000039962	-0.91852	0.000174615	58.543	-0.1228
ENSSSCT00000072909	CL.7762	ICAM1	ENSSSCG00000013655	-0.93756	6.16479e-05	92.5045	NA
ENSSSCT00000080610	CL.7762	ICAM1	ENSSSCG00000013655	-0.93756	6.16479e-05	90.2337	NA
ENSSSCT00000077934	CL.7762	ICAM1	ENSSSCG00000013655	-0.975829	1.45047e-06	92.6417	NA
ENSSSCT00000028661	CL.7762	ICAM1	ENSSSCG00000013655	0.973071	2.22723e-06	94.3232	NA
CL.2666.5	CL.7762	ICAM1	ENSSSCG00000013655	0.99181	1.94886e-08	90.7494	NA
CL.9638.3	CL.7762	ICAM1	ENSSSCG00000013655	-0.961752	8.93958e-06	96.2702	NA
ENSSSCT00000077934	CL.4861	IFIT1	ENSSSCG00000010452	-0.953252	1.97446e-05	90.4774	NA
CL.9638.3	CL.4861	IFIT1	ENSSSCG00000010452	-0.947764	3.05742e-05	90.8415	NA
ENSSSCT00000087136	CL.4861	IFIT1	ENSSSCG00000010452	-0.952403	2.11974e-05	92.2692	NA
ENSSSCT00000087136	CL.4032	IFNGR2	ENSSSCG00000034378	-0.971433	2.81513e-06	92.9357	NA
ENSSSCT00000081255	CL.4032	IFNGR2	ENSSSCG00000034378	-0.986072	1.61883e-07	90.1071	NA
ENSSSCT00000077934	CL.4032	IFNGR2	ENSSSCG00000034378	-0.986072	1.61883e-07	90.5921	NA
ENSSSCT00000028661	CL.4032	IFNGR2	ENSSSCG00000034378	0.960162	1.05011e-05	92.9411	NA
ENSSSCT00000076362	CL.14804	IL18	ENSSSCG00000015037	0.914689	0.000208843	76.0718	-0.1461
ENSSSCT00000072909	CL.14804	IL18	ENSSSCG00000015037	-0.931505	8.8605e-05	91.8198	NA
ENSSSCT00000066632	CL.14804	IL18	ENSSSCG00000015037	0.923697	0.000135146	56.59	-0.3865
ENSSSCT00000075362	CL.9016	IL1A	ENSSSCG00000008090	-0.957754	1.32417e-05	90.9253	NA
ENSSSCT00000080610	CL.9016	IL1A	ENSSSCG00000008090	-0.957754	1.32417e-05	92.4684	NA
CL.9638.3	CL.9016	IL1A	ENSSSCG00000008090	-0.963928	7.09154e-06	94.2191	NA
ENSSSCT00000028661	CL.9016	IL1A	ENSSSCG00000008090	0.983882	2.89587e-07	91.1777	NA
ENSSSCT00000072909	CL.9016	IL1A	ENSSSCG00000008090	-0.957754	1.32417e-05	93.3764	NA
ENSSSCT00000077934	CL.9016	IL1A	ENSSSCG00000008090	-0.980413	6.28992e-07	90.448	NA
ENSSSCT00000081255	CL.9078	IL1R2	ENSSSCG00000028331	-0.953612	1.91526e-05	91.8832	NA
ENSSSCT00000028661	CL.9078	IL1R2	ENSSSCG00000028331	0.960814	9.83826e-06	93.2047	NA
ENSSSCT00000080610	CL.9078	IL1R2	ENSSSCG00000028331	-0.922175	0.000145986	92.3965	NA
CL.9638.3	CL.9078	IL1R2	ENSSSCG00000028331	-0.941986	4.61913e-05	93.5741	NA
ENSSSCT00000077934	CL.9078	IL1R2	ENSSSCG00000028331	-0.953612	1.91526e-05	92.7065	NA
ENSSSCT00000072909	CL.9078	IL1R2	ENSSSCG00000028331	-0.922175	0.000145986	93.1511	NA
CL.9638.3	CL.10760	IL23A	ENSSSCG00000033520	-0.964019	7.0213e-06	96.0263	NA
ENSSSCT00000072909	CL.8734	IL27	ENSSSCG00000039300	-0.942406	4.48889e-05	92.6616	NA
ENSSSCT00000080610	CL.8734	IL27	ENSSSCG00000039300	-0.942406	4.48889e-05	90.4315	NA
ENSSSCT00000075362	CL.15099	IL6	ENSSSCG00000020970	-0.93619	6.71256e-05	93.0574	NA
ENSSSCT00000072909	CL.15099	IL6	ENSSSCG00000020970	-0.93619	6.71256e-05	94.8587	NA
ENSSSCT00000080610	CL.15099	IL6	ENSSSCG00000020970	-0.93619	6.71256e-05	94.0818	NA
ENSSSCT00000028661	CL.5207	INHBB	ENSSSCG00000038610	-0.901419	0.000366295	94.0188	NA
ENSSSCT00000077934	CL.2028	IPO5	ENSSSCG00000009509	-0.976119	1.38263e-06	91.0992	NA
ENSSSCT00000087136	CL.8081	IQGAP2	ENSSSCG00000014088	0.942503	4.45935e-05	94.6093	NA
ENSSSCT00000077934	CL.8081	IQGAP2	ENSSSCG00000014088	0.957604	1.34276e-05	94.9747	NA
ENSSSCT00000028661	CL.8081	IQGAP2	ENSSSCG00000014088	-0.943677	4.11215e-05	93.5962	NA
ENSSSCT00000080610	CL.8275	IRF1	ENSSSCG00000014277	-0.924622	0.000128858	90.1708	NA
ENSSSCT00000038686	CL.8275	IRF1	ENSSSCG00000014277	-0.966414	5.34556e-06	95.5179	NA
ENSSSCT00000086415	CL.8275	IRF1	ENSSSCG00000014277	-0.915882	0.0001977	94.2262	NA
ENSSSCT00000076362	CL.8275	IRF1	ENSSSCG00000014277	0.927721	0.00010936	91.9729	NA
CL.12742.3	CL.8275	IRF1	ENSSSCG00000014277	-0.966414	5.34556e-06	95.9923	NA
ENSSSCT00000046229	CL.8275	IRF1	ENSSSCG00000014277	-0.966414	5.34556e-06	95.3342	NA
ENSSSCT00000047711	CL.8275	IRF1	ENSSSCG00000014277	-0.966414	5.34556e-06	95.2225	NA
ENSSSCT00000072909	CL.8275	IRF1	ENSSSCG00000014277	-0.924622	0.000128858	95.2238	NA
ENSSSCT00000076188	CL.8275	IRF1	ENSSSCG00000014277	-0.966414	5.34556e-06	95.1782	NA
CL.2666.5	CL.8275	IRF1	ENSSSCG00000014277	0.985244	2.03787e-07	90.5053	NA
CL.9638.3	CL.8275	IRF1	ENSSSCG00000014277	-0.953713	1.89876e-05	93.6176	NA
ENSSSCT00000084501	CL.12122	ISG15	ENSSSCG00000040575	-0.956225	1.52371e-05	52.6721	-0.1183
ENSSSCT00000068213	CL.12122	ISG15	ENSSSCG00000040575	0.918443	0.000175256	NA	-0.1303
ENSSSCT00000078829	CL.12122	ISG15	ENSSSCG00000040575	-0.956225	1.52371e-05	52.3167	-0.1183
ENSSSCT00000087136	CL.774	ITGA11	ENSSSCG00000004961	0.970061	3.39032e-06	90.8744	NA
ENSSSCT00000077934	CL.774	ITGA11	ENSSSCG00000004961	0.958864	1.19196e-05	93.0692	NA
ENSSSCT00000077934	CL.5449	ITGA6	ENSSSCG00000015955	0.943229	4.24207e-05	94.9059	NA
ENSSSCT00000081255	CL.5449	ITGA6	ENSSSCG00000015955	0.943229	4.24207e-05	94.5006	NA
ENSSSCT00000038686	CL.3370	ITPR1	ENSSSCG00000023437	0.957054	1.41294e-05	92.3308	NA
ENSSSCT00000087136	CL.3370	ITPR1	ENSSSCG00000023437	0.957054	1.41294e-05	96.8062	NA
ENSSSCT00000047711	CL.3370	ITPR1	ENSSSCG00000023437	0.957054	1.41294e-05	92.0399	NA
ENSSSCT00000076188	CL.3370	ITPR1	ENSSSCG00000023437	0.957054	1.41294e-05	90.6122	NA
CL.12742.3	CL.3370	ITPR1	ENSSSCG00000023437	0.957054	1.41294e-05	92.8243	NA
ENSSSCT00000046229	CL.3370	ITPR1	ENSSSCG00000023437	0.957054	1.41294e-05	92.122	NA
ENSSSCT00000076362	CL.3370	ITPR1	ENSSSCG00000023437	-0.913651	0.000218919	90.331	NA
ENSSSCT00000087136	CL.14116	KIT	ENSSSCG00000008842	0.935393	7.04718e-05	92.2276	NA
CL.9638.3	CL.14116	KIT	ENSSSCG00000008842	0.914563	0.000210053	92.4612	NA
CL.2666.5	CL.321	LAMA4	ENSSSCG00000004425	0.965335	6.05873e-06	92.7236	NA
ENSSSCT00000038686	CL.321	LAMA4	ENSSSCG00000004425	-0.982364	4.14354e-07	94.7897	NA
ENSSSCT00000076188	CL.321	LAMA4	ENSSSCG00000004425	-0.982364	4.14354e-07	96.1973	NA
ENSSSCT00000076362	CL.321	LAMA4	ENSSSCG00000004425	0.918257	0.000176822	92.2867	NA
ENSSSCT00000047711	CL.321	LAMA4	ENSSSCG00000004425	-0.982364	4.14354e-07	95.5552	NA
ENSSSCT00000046229	CL.321	LAMA4	ENSSSCG00000004425	-0.982364	4.14354e-07	95.5274	NA
ENSSSCT00000077934	CL.4516	LIMK2	ENSSSCG00000010025	-0.909965	0.000257584	90.3851	NA
ENSSSCT00000087136	CL.4516	LIMK2	ENSSSCG00000010025	-0.952124	2.16915e-05	92.7725	NA
ENSSSCT00000028661	CL.1521	LMOD1	ENSSSCG00000031201	-0.969282	3.75361e-06	95.7911	NA
ENSSSCT00000077934	CL.1521	LMOD1	ENSSSCG00000031201	0.950474	2.479e-05	94.3153	NA
ENSSSCT00000047711	CL.1521	LMOD1	ENSSSCG00000031201	0.980551	6.11468e-07	97.3594	NA
CL.12742.3	CL.1521	LMOD1	ENSSSCG00000031201	0.980551	6.11468e-07	97.6862	NA
ENSSSCT00000046229	CL.1521	LMOD1	ENSSSCG00000031201	0.980551	6.11468e-07	97.4254	NA
CL.9638.3	CL.1521	LMOD1	ENSSSCG00000031201	0.98954	5.17227e-08	97.3397	NA
ENSSSCT00000076188	CL.1521	LMOD1	ENSSSCG00000031201	0.980551	6.11468e-07	97.28	NA
ENSSSCT00000038686	CL.1521	LMOD1	ENSSSCG00000031201	0.980551	6.11468e-07	97.5187	NA
ENSSSCT00000036447	CL.4928	LOXL4	ENSSSCG00000010532	0.950193	2.53484e-05	90.755	NA
ENSSSCT00000028661	CL.4928	LOXL4	ENSSSCG00000010532	-0.9599	1.07767e-05	94.3935	NA
CL.9638.3	CL.4928	LOXL4	ENSSSCG00000010532	0.989473	5.30488e-08	96.2742	NA
ENSSSCT00000077934	CL.4928	LOXL4	ENSSSCG00000010532	0.939727	5.36661e-05	94.1047	NA
ENSSSCT00000038686	CL.4928	LOXL4	ENSSSCG00000010532	0.981104	5.45249e-07	95.5726	NA
ENSSSCT00000046229	CL.4928	LOXL4	ENSSSCG00000010532	0.981104	5.45249e-07	95.2777	NA
ENSSSCT00000081255	CL.4928	LOXL4	ENSSSCG00000010532	0.939727	5.36661e-05	90.7734	NA
ENSSSCT00000076188	CL.4928	LOXL4	ENSSSCG00000010532	0.981104	5.45249e-07	94.9358	NA
CL.12742.3	CL.4928	LOXL4	ENSSSCG00000010532	0.981104	5.45249e-07	96.2524	NA
ENSSSCT00000047711	CL.4928	LOXL4	ENSSSCG00000010532	0.981104	5.45249e-07	95.1419	NA
CL.2666.5	CL.11372	MAF	ENSSSCG00000040607	-0.908056	0.00027947	90.8621	NA
ENSSSCT00000077934	CL.11372	MAF	ENSSSCG00000040607	0.913642	0.000219009	90.2962	NA
ENSSSCT00000077934	CL.1632	MAP3K8	ENSSSCG00000020705	-0.961084	9.57337e-06	91.0266	NA
ENSSSCT00000072909	CL.13268	MAPK13	ENSSSCG00000038774	0.968898	3.94312e-06	93.5408	NA
ENSSSCT00000038686	CL.3572	MED12L	ENSSSCG00000011714	-0.911619	0.000239663	96.922	NA
ENSSSCT00000046229	CL.3572	MED12L	ENSSSCG00000011714	-0.911619	0.000239663	96.7949	NA
ENSSSCT00000087136	CL.3572	MED12L	ENSSSCG00000011714	-0.911619	0.000239663	95.0577	NA
ENSSSCT00000047711	CL.3572	MED12L	ENSSSCG00000011714	-0.911619	0.000239663	96.7472	NA
ENSSSCT00000076188	CL.3572	MED12L	ENSSSCG00000011714	-0.911619	0.000239663	95.608	NA
CL.12742.3	CL.3572	MED12L	ENSSSCG00000011714	-0.911619	0.000239663	97.254	NA
ENSSSCT00000036447	CL.3572	MED12L	ENSSSCG00000011714	-0.911573	0.000240145	90.1961	NA
ENSSSCT00000036447	CL.12156	MEGF6	ENSSSCG00000024678	0.948577	2.87453e-05	93.776	NA
CL.9638.3	CL.12156	MEGF6	ENSSSCG00000024678	0.960834	9.81899e-06	97.3992	NA
ENSSSCT00000046229	CL.12156	MEGF6	ENSSSCG00000024678	0.980433	6.26405e-07	96.9403	NA
ENSSSCT00000076188	CL.12156	MEGF6	ENSSSCG00000024678	0.980433	6.26405e-07	96.6371	NA
ENSSSCT00000028661	CL.12156	MEGF6	ENSSSCG00000024678	-0.970446	3.22082e-06	93.9221	NA
ENSSSCT00000086415	CL.12156	MEGF6	ENSSSCG00000024678	0.900939	0.00037325	96.3647	NA
CL.12742.3	CL.12156	MEGF6	ENSSSCG00000024678	0.980433	6.26405e-07	97.3044	NA
ENSSSCT00000047711	CL.12156	MEGF6	ENSSSCG00000024678	0.980433	6.26405e-07	96.8632	NA
ENSSSCT00000038686	CL.12156	MEGF6	ENSSSCG00000024678	0.980433	6.26405e-07	97.0638	NA
ENSSSCT00000076188	CL.2094	METRNL	ENSSSCG00000017137	0.926018	0.000119785	91.9144	NA
CL.9638.3	CL.2094	METRNL	ENSSSCG00000017137	0.941861	4.6582e-05	93.2077	NA
ENSSSCT00000047711	CL.2094	METRNL	ENSSSCG00000017137	0.926018	0.000119785	90.6279	NA
CL.12742.3	CL.2094	METRNL	ENSSSCG00000017137	0.926018	0.000119785	93.7782	NA
ENSSSCT00000046229	CL.2094	METRNL	ENSSSCG00000017137	0.926018	0.000119785	91.1514	NA
ENSSSCT00000038686	CL.2094	METRNL	ENSSSCG00000017137	0.926018	0.000119785	92.1005	NA
ENSSSCT00000076188	CL.15757	MID1IP1	ENSSSCG00000025447	0.959228	1.1508e-05	92.3798	NA
CL.12742.3	CL.15757	MID1IP1	ENSSSCG00000025447	0.959228	1.1508e-05	93.2599	NA
ENSSSCT00000047711	CL.15757	MID1IP1	ENSSSCG00000025447	0.959228	1.1508e-05	91.5392	NA
ENSSSCT00000038686	CL.15757	MID1IP1	ENSSSCG00000025447	0.959228	1.1508e-05	92.3834	NA
ENSSSCT00000046229	CL.15757	MID1IP1	ENSSSCG00000025447	0.959228	1.1508e-05	91.8868	NA
ENSSSCT00000081255	CL.15757	MID1IP1	ENSSSCG00000025447	0.981734	4.76419e-07	50.0649	-0.1058
ENSSSCT00000028661	CL.6526	MMP9	ENSSSCG00000007436	0.909076	0.000267613	93.3827	NA
ENSSSCT00000047711	CL.6526	MMP9	ENSSSCG00000007436	-0.932939	8.15607e-05	91.0431	NA
ENSSSCT00000046229	CL.6526	MMP9	ENSSSCG00000007436	-0.932939	8.15607e-05	90.5099	NA
CL.9638.3	CL.6526	MMP9	ENSSSCG00000007436	-0.922346	0.000144736	94.0723	NA
ENSSSCT00000077934	CL.12662	MOCOS	ENSSSCG00000003744	-0.98553	1.88507e-07	92.5757	NA
ENSSSCT00000087136	CL.10282	MOV10	ENSSSCG00000006776	-0.989325	5.60883e-08	94.5134	NA
ENSSSCT00000081255	CL.10282	MOV10	ENSSSCG00000006776	-0.978494	9.11863e-07	92.2748	NA
ENSSSCT00000028661	CL.10282	MOV10	ENSSSCG00000006776	0.988293	8.10337e-08	90.0886	NA
ENSSSCT00000077934	CL.10282	MOV10	ENSSSCG00000006776	-0.978494	9.11863e-07	93.799	NA
ENSSSCT00000081255	CL.16204	MPP1	ENSSSCG00000012818	0.956607	1.4719e-05	91.1927	NA
ENSSSCT00000080610	CL.16204	MPP1	ENSSSCG00000012818	0.965494	5.94949e-06	90.0172	NA
CL.9638.3	CL.16204	MPP1	ENSSSCG00000012818	0.958129	1.27837e-05	97.3028	NA
CL.2666.5	CL.16204	MPP1	ENSSSCG00000012818	-0.942299	4.52182e-05	93.5111	NA
ENSSSCT00000028661	CL.16204	MPP1	ENSSSCG00000012818	-0.992184	1.61712e-08	94.7183	NA
ENSSSCT00000072909	CL.16204	MPP1	ENSSSCG00000012818	0.965494	5.94949e-06	96.2501	NA
ENSSSCT00000047711	CL.16204	MPP1	ENSSSCG00000012822	0.985813	1.7425e-07	90.4844	NA
ENSSSCT00000076188	CL.16204	MPP1	ENSSSCG00000012822	0.985813	1.7425e-07	90.0578	NA
ENSSSCT00000077934	CL.16204	MPP1	ENSSSCG00000012818	0.956607	1.4719e-05	94.0763	NA
ENSSSCT00000046229	CL.16204	MPP1	ENSSSCG00000012822	0.985813	1.7425e-07	90.2584	NA
ENSSSCT00000076188	CL.3506	MRAS	ENSSSCG00000027443	0.956718	1.45708e-05	93.166	NA
ENSSSCT00000038686	CL.3506	MRAS	ENSSSCG00000027443	0.956718	1.45708e-05	91.2774	NA
ENSSSCT00000086415	CL.3506	MRAS	ENSSSCG00000027443	0.92956	9.88686e-05	92.5395	NA
ENSSSCT00000072909	CL.3506	MRAS	ENSSSCG00000027443	0.933087	8.08566e-05	92.1884	NA
ENSSSCT00000047711	CL.3506	MRAS	ENSSSCG00000027443	0.956718	1.45708e-05	90.6177	NA
ENSSSCT00000046229	CL.3506	MRAS	ENSSSCG00000027443	0.956718	1.45708e-05	91.1339	NA
ENSSSCT00000047711	CL.9869	MSC	ENSSSCG00000006187	-0.992454	1.4057e-08	94.5752	NA
CL.12742.3	CL.9869	MSC	ENSSSCG00000006187	-0.992454	1.4057e-08	95.3638	NA
ENSSSCT00000076188	CL.9869	MSC	ENSSSCG00000006187	-0.992454	1.4057e-08	94.4243	NA
ENSSSCT00000038686	CL.9869	MSC	ENSSSCG00000006187	-0.992454	1.4057e-08	94.9574	NA
ENSSSCT00000046229	CL.9869	MSC	ENSSSCG00000006187	-0.992454	1.4057e-08	94.7352	NA
CL.9638.3	CL.9869	MSC	ENSSSCG00000006187	-0.960465	1.0189e-05	90.8042	NA
ENSSSCT00000068213	CL.11458	MT3	ENSSSCG00000024305	0.907588	0.00028504	NA	-0.1123
ENSSSCT00000084501	CL.11458	MT3	ENSSSCG00000024305	-0.978734	8.72111e-07	NA	-0.1311
ENSSSCT00000078829	CL.11458	MT3	ENSSSCG00000024305	-0.978734	8.72111e-07	NA	-0.1311
CL.12742.3	CL.11458	MT3	ENSSSCG00000024305	-0.979233	7.93545e-07	72.7926	-0.1269
ENSSSCT00000077934	CL.11458	MT3	ENSSSCG00000024305	-0.978734	8.72111e-07	50.9717	-0.101
ENSSSCT00000072909	CL.11458	MT3	ENSSSCG00000024305	-0.932675	8.28235e-05	NA	-0.1021
ENSSSCT00000080610	CL.11458	MT3	ENSSSCG00000024305	-0.932675	8.28235e-05	NA	-0.1021
ENSSSCT00000047711	CL.11458	MT3	ENSSSCG00000024305	-0.979233	7.93545e-07	79.2213	-0.115
ENSSSCT00000075362	CL.11458	MT3	ENSSSCG00000024305	-0.932675	8.28235e-05	NA	-0.1021
ENSSSCT00000087136	CL.11458	MT3	ENSSSCG00000024305	-0.979233	7.93545e-07	55.7667	-0.1238
ENSSSCT00000028661	CL.3170	NBEAL2	ENSSSCG00000011330	-0.927005	0.000113654	90.0367	NA
ENSSSCT00000087136	CL.3170	NBEAL2	ENSSSCG00000011330	0.95178	2.23119e-05	91.7423	NA
CL.9638.3	CL.3170	NBEAL2	ENSSSCG00000011330	0.957661	1.33566e-05	92.9108	NA
ENSSSCT00000077934	CL.9819	NBN	ENSSSCG00000006127	-0.975908	1.43177e-06	93.9216	NA
ENSSSCT00000028661	CL.9819	NBN	ENSSSCG00000006127	0.972932	2.27318e-06	91.4789	NA
CL.9638.3	CL.9819	NBN	ENSSSCG00000006127	-0.955492	1.6268e-05	96.027	NA
ENSSSCT00000081255	CL.9819	NBN	ENSSSCG00000006127	-0.975908	1.43177e-06	90.1601	NA
ENSSSCT00000076188	CL.4971	NFKB2	ENSSSCG00000010580	-0.994983	2.75493e-09	94.8887	NA
CL.12742.3	CL.4971	NFKB2	ENSSSCG00000010580	-0.994983	2.75493e-09	94.1931	NA
ENSSSCT00000038686	CL.4971	NFKB2	ENSSSCG00000010580	-0.994983	2.75493e-09	90.0487	NA
CL.9638.3	CL.11693	NFKBIB	ENSSSCG00000026904	-0.91959	0.000165837	90.471	NA
ENSSSCT00000046229	CL.11693	NFKBIB	ENSSSCG00000026904	-0.92632	0.000117885	94.5953	NA
ENSSSCT00000047711	CL.11693	NFKBIB	ENSSSCG00000026904	-0.92632	0.000117885	94.3905	NA
ENSSSCT00000038686	CL.11693	NFKBIB	ENSSSCG00000026904	-0.92632	0.000117885	94.8775	NA
ENSSSCT00000076188	CL.11693	NFKBIB	ENSSSCG00000026904	-0.92632	0.000117885	94.9193	NA
CL.12742.3	CL.11693	NFKBIB	ENSSSCG00000026904	-0.92632	0.000117885	95.5116	NA
ENSSSCT00000076188	CL.3933	NFKBIZ	ENSSSCG00000011951	-0.990157	4.05881e-08	95.3212	NA
ENSSSCT00000047711	CL.3933	NFKBIZ	ENSSSCG00000011951	-0.990157	4.05881e-08	94.5095	NA
ENSSSCT00000036447	CL.3933	NFKBIZ	ENSSSCG00000011951	-0.971705	2.7101e-06	90.8379	NA
ENSSSCT00000076362	CL.3933	NFKBIZ	ENSSSCG00000011951	0.915687	0.000199493	91.2001	NA
CL.12742.3	CL.3933	NFKBIZ	ENSSSCG00000011951	-0.990157	4.05881e-08	96.3721	NA
ENSSSCT00000086415	CL.3933	NFKBIZ	ENSSSCG00000011951	-0.902641	0.000348996	95.5712	NA
CL.9638.3	CL.3933	NFKBIZ	ENSSSCG00000011951	-0.969823	3.49846e-06	95.7394	NA
ENSSSCT00000038686	CL.3933	NFKBIZ	ENSSSCG00000011951	-0.990157	4.05881e-08	95.3811	NA
ENSSSCT00000028661	CL.3933	NFKBIZ	ENSSSCG00000011951	0.98725	1.1387e-07	94.2508	NA
ENSSSCT00000077934	CL.3933	NFKBIZ	ENSSSCG00000011951	-0.98316	3.44755e-07	91.089	NA
ENSSSCT00000046229	CL.3933	NFKBIZ	ENSSSCG00000011951	-0.990157	4.05881e-08	94.8184	NA
ENSSSCT00000086415	CL.10260	NGF	ENSSSCG00000032417	-0.904759	0.000320447	91.1158	NA
CL.9638.3	CL.10260	NGF	ENSSSCG00000032417	-0.936598	6.54582e-05	94.2132	NA
ENSSSCT00000028661	CL.10260	NGF	ENSSSCG00000032417	0.953412	1.94803e-05	91.8978	NA
ENSSSCT00000046229	CL.10260	NGF	ENSSSCG00000032417	-0.972574	2.3948e-06	93.1974	NA
ENSSSCT00000047711	CL.10260	NGF	ENSSSCG00000032417	-0.972574	2.3948e-06	93.0308	NA
ENSSSCT00000076188	CL.10260	NGF	ENSSSCG00000032417	-0.972574	2.3948e-06	94.2622	NA
CL.12742.3	CL.10260	NGF	ENSSSCG00000032417	-0.972574	2.3948e-06	95.1912	NA
ENSSSCT00000038686	CL.10260	NGF	ENSSSCG00000032417	-0.972574	2.3948e-06	93.8228	NA
ENSSSCT00000087136	CL.7564	NLRP3	ENSSSCG00000013940	-0.953438	1.94362e-05	95.7966	NA
ENSSSCT00000076362	CL.2911	NTN1	ENSSSCG00000017993	0.939949	5.28941e-05	90.3756	NA
CL.12742.3	CL.2911	NTN1	ENSSSCG00000017993	-0.918682	0.000173263	96.5593	NA
ENSSSCT00000076188	CL.2911	NTN1	ENSSSCG00000017993	-0.918682	0.000173263	95.8049	NA
ENSSSCT00000046229	CL.2911	NTN1	ENSSSCG00000017993	-0.918682	0.000173263	94.9379	NA
ENSSSCT00000047711	CL.2911	NTN1	ENSSSCG00000017993	-0.918682	0.000173263	94.5505	NA
ENSSSCT00000038686	CL.2911	NTN1	ENSSSCG00000017993	-0.918682	0.000173263	95.507	NA
ENSSSCT00000076362	CL.6680	NUB1	ENSSSCG00000016438	0.930614	9.32061e-05	95.6235	NA
ENSSSCT00000087136	CL.6680	NUB1	ENSSSCG00000016438	-0.9785	9.10959e-07	93.6754	NA
ENSSSCT00000038686	CL.6680	NUB1	ENSSSCG00000016438	-0.9785	9.10959e-07	96.3194	NA
CL.12742.3	CL.6680	NUB1	ENSSSCG00000016438	-0.9785	9.10959e-07	97.1283	NA
ENSSSCT00000086415	CL.6680	NUB1	ENSSSCG00000016438	-0.920764	0.000156587	96.869	NA
ENSSSCT00000046229	CL.6680	NUB1	ENSSSCG00000016438	-0.9785	9.10959e-07	95.9283	NA
ENSSSCT00000076188	CL.6680	NUB1	ENSSSCG00000016438	-0.9785	9.10959e-07	95.9497	NA
ENSSSCT00000077934	CL.6680	NUB1	ENSSSCG00000016438	-0.982381	4.12725e-07	94.1695	NA
CL.9638.3	CL.6680	NUB1	ENSSSCG00000016438	-0.961866	8.83472e-06	94.5562	NA
ENSSSCT00000047711	CL.6680	NUB1	ENSSSCG00000016438	-0.9785	9.10959e-07	95.7361	NA
ENSSSCT00000076188	CL.6727	PARP12	ENSSSCG00000016502	-0.969162	3.81203e-06	95.4381	NA
ENSSSCT00000038686	CL.6727	PARP12	ENSSSCG00000016502	-0.969162	3.81203e-06	94.9435	NA
ENSSSCT00000047711	CL.6727	PARP12	ENSSSCG00000016502	-0.969162	3.81203e-06	94.85	NA
ENSSSCT00000046229	CL.6727	PARP12	ENSSSCG00000016502	-0.969162	3.81203e-06	94.9343	NA
CL.12742.3	CL.6727	PARP12	ENSSSCG00000016502	-0.969162	3.81203e-06	94.7769	NA
ENSSSCT00000076188	CL.10007	PCP4L1	ENSSSCG00000031579	-0.941809	4.67474e-05	91.1743	NA
CL.12742.3	CL.10007	PCP4L1	ENSSSCG00000031579	-0.941809	4.67474e-05	91.773	NA
ENSSSCT00000038686	CL.10007	PCP4L1	ENSSSCG00000031579	-0.941809	4.67474e-05	90.7473	NA
ENSSSCT00000046229	CL.10007	PCP4L1	ENSSSCG00000031579	-0.941809	4.67474e-05	90.1925	NA
CL.9638.3	CL.972	PDCD1LG2	ENSSSCG00000032561	-0.939448	5.46488e-05	95.4984	NA
CL.9638.3	CL.972	PDCD1LG2	ENSSSCG00000005211	-0.939448	5.46488e-05	91.6601	NA
ENSSSCT00000028661	CL.8429	PDGFA	ENSSSCG00000007541	-0.957469	1.3598e-05	93.9197	NA
ENSSSCT00000076188	CL.8429	PDGFA	ENSSSCG00000007541	0.960262	1.03977e-05	95.0853	NA
ENSSSCT00000068487	CL.8429	PDGFA	ENSSSCG00000007541	-0.96243	8.33007e-06	91.4706	NA
ENSSSCT00000038686	CL.8429	PDGFA	ENSSSCG00000007541	0.960262	1.03977e-05	95.1532	NA
ENSSSCT00000047711	CL.8429	PDGFA	ENSSSCG00000007541	0.960262	1.03977e-05	94.8693	NA
ENSSSCT00000080610	CL.8429	PDGFA	ENSSSCG00000007541	0.916437	0.000192664	91.7382	NA
ENSSSCT00000077934	CL.8429	PDGFA	ENSSSCG00000007541	0.961295	9.37012e-06	91.276	NA
ENSSSCT00000046229	CL.8429	PDGFA	ENSSSCG00000007541	0.960262	1.03977e-05	94.9724	NA
ENSSSCT00000076362	CL.8429	PDGFA	ENSSSCG00000007541	-0.921093	0.000154065	92.7971	NA
ENSSSCT00000072909	CL.8429	PDGFA	ENSSSCG00000007541	0.916437	0.000192664	94.0747	NA
CL.12742.3	CL.8429	PDGFA	ENSSSCG00000007541	0.960262	1.03977e-05	95.5508	NA
CL.9638.3	CL.8429	PDGFA	ENSSSCG00000007541	0.96536	6.04116e-06	95.725	NA
ENSSSCT00000046229	CL.14755	PDGFD	ENSSSCG00000014994	0.964448	6.69583e-06	91.7624	NA
ENSSSCT00000076188	CL.14755	PDGFD	ENSSSCG00000014994	0.964448	6.69583e-06	93.2125	NA
ENSSSCT00000038686	CL.14755	PDGFD	ENSSSCG00000014994	0.964448	6.69583e-06	91.7941	NA
ENSSSCT00000047711	CL.14755	PDGFD	ENSSSCG00000014994	0.964448	6.69583e-06	91.6506	NA
CL.12742.3	CL.14755	PDGFD	ENSSSCG00000014994	0.964448	6.69583e-06	91.8452	NA
ENSSSCT00000078829	CL.8265	PDLIM4	ENSSSCG00000014274	-0.942199	4.55272e-05	90.9224	-0.1098
ENSSSCT00000084501	CL.8265	PDLIM4	ENSSSCG00000014274	-0.942199	4.55272e-05	91.0008	-0.1045
CL.12742.3	CL.8265	PDLIM4	ENSSSCG00000014274	-0.964221	6.86608e-06	96.6223	NA
ENSSSCT00000028661	CL.8265	PDLIM4	ENSSSCG00000014274	0.967254	4.83565e-06	90.1974	NA
ENSSSCT00000038686	CL.8265	PDLIM4	ENSSSCG00000014274	-0.964221	6.86608e-06	96.0451	NA
ENSSSCT00000076188	CL.8265	PDLIM4	ENSSSCG00000014274	-0.964221	6.86608e-06	95.9196	NA
ENSSSCT00000046229	CL.8265	PDLIM4	ENSSSCG00000014274	-0.964221	6.86608e-06	95.7702	NA
ENSSSCT00000047711	CL.8265	PDLIM4	ENSSSCG00000014274	-0.964221	6.86608e-06	95.6017	NA
CL.9638.3	CL.8265	PDLIM4	ENSSSCG00000014274	-0.926129	0.000119084	95.5583	NA
ENSSSCT00000077934	CL.14444	PDLIM5	ENSSSCG00000009192	0.958245	1.26439e-05	93.2894	NA
CL.2666.5	CL.14444	PDLIM5	ENSSSCG00000009192	-0.971862	2.65092e-06	94.8464	NA
ENSSSCT00000068487	CL.14444	PDLIM5	ENSSSCG00000009192	-0.968815	3.98502e-06	92.5655	NA
ENSSSCT00000076188	CL.14444	PDLIM5	ENSSSCG00000009192	0.960834	9.81874e-06	96.0289	NA
ENSSSCT00000028661	CL.14444	PDLIM5	ENSSSCG00000009192	-0.952876	2.03778e-05	94.7838	NA
ENSSSCT00000046229	CL.14444	PDLIM5	ENSSSCG00000009192	0.960834	9.81874e-06	95.8526	NA
ENSSSCT00000086415	CL.14444	PDLIM5	ENSSSCG00000009192	0.931358	8.93536e-05	96.1218	NA
ENSSSCT00000047711	CL.14444	PDLIM5	ENSSSCG00000009192	0.960834	9.81874e-06	95.7262	NA
ENSSSCT00000038686	CL.14444	PDLIM5	ENSSSCG00000009192	0.960834	9.81874e-06	96.1051	NA
ENSSSCT00000076362	CL.14444	PDLIM5	ENSSSCG00000009192	-0.936636	6.53037e-05	93.7917	NA
CL.12742.3	CL.14444	PDLIM5	ENSSSCG00000009192	0.960834	9.81874e-06	96.7265	NA
ENSSSCT00000047711	CL.874	PELI2	ENSSSCG00000033800	0.982158	4.33944e-07	90.9994	NA
ENSSSCT00000046229	CL.874	PELI2	ENSSSCG00000033800	0.982158	4.33944e-07	91.5977	NA
ENSSSCT00000038686	CL.874	PELI2	ENSSSCG00000033800	0.982158	4.33944e-07	92.5388	NA
ENSSSCT00000076188	CL.874	PELI2	ENSSSCG00000033800	0.982158	4.33944e-07	92.3766	NA
CL.12742.3	CL.874	PELI2	ENSSSCG00000033800	0.982158	4.33944e-07	93.8039	NA
ENSSSCT00000047711	CL.1913	PHF11	ENSSSCG00000009396	-0.986879	1.27629e-07	93.8111	NA
ENSSSCT00000076362	CL.1913	PHF11	ENSSSCG00000009396	0.928254	0.000106235	92.433	NA
ENSSSCT00000076188	CL.1913	PHF11	ENSSSCG00000009396	-0.986879	1.27629e-07	95.4776	NA
ENSSSCT00000046229	CL.1913	PHF11	ENSSSCG00000009396	-0.986879	1.27629e-07	94.2085	NA
ENSSSCT00000038686	CL.1913	PHF11	ENSSSCG00000009396	-0.986879	1.27629e-07	94.8707	NA
ENSSSCT00000086415	CL.1913	PHF11	ENSSSCG00000009396	-0.900479	0.000380021	93.715	NA
CL.12742.3	CL.1913	PHF11	ENSSSCG00000009396	-0.986879	1.27629e-07	96.0686	NA
ENSSSCT00000047711	CL.183	PKIB	ENSSSCG00000004236	-0.978682	8.80648e-07	90.2012	NA
ENSSSCT00000087136	CL.15302	PLA2G4A	ENSSSCG00000023351	-0.984166	2.69824e-07	92.4245	NA
ENSSSCT00000077934	CL.15302	PLA2G4A	ENSSSCG00000023351	-0.930033	9.62944e-05	93.7234	NA
ENSSSCT00000081255	CL.15302	PLA2G4A	ENSSSCG00000023351	-0.930033	9.62944e-05	92.5217	NA
ENSSSCT00000028661	CL.15302	PLA2G4A	ENSSSCG00000023351	0.9765	1.29692e-06	91.8594	NA
ENSSSCT00000046229	CL.11785	PLAUR	ENSSSCG00000032434	-0.914884	0.000206997	91.1087	NA
ENSSSCT00000047711	CL.11785	PLAUR	ENSSSCG00000032434	-0.914884	0.000206997	90.8584	NA
ENSSSCT00000038686	CL.11785	PLAUR	ENSSSCG00000032434	-0.914884	0.000206997	91.8903	NA
CL.12742.3	CL.11785	PLAUR	ENSSSCG00000032434	-0.914884	0.000206997	93.7765	NA
ENSSSCT00000046229	CL.9237	PLEK	ENSSSCG00000008348	-0.992066	1.7173e-08	90.4574	NA
CL.12742.3	CL.9237	PLEK	ENSSSCG00000008348	-0.992066	1.7173e-08	91.4278	NA
ENSSSCT00000047711	CL.9237	PLEK	ENSSSCG00000008348	-0.992066	1.7173e-08	90.6007	NA
CL.9638.3	CL.9237	PLEK	ENSSSCG00000008348	-0.97283	2.30739e-06	94.6359	NA
ENSSSCT00000078829	CL.15825	PLP2	ENSSSCG00000012294	0.972186	2.53185e-06	NA	-0.1028
ENSSSCT00000068213	CL.8001	PLPP2	ENSSSCG00000014004	0.9576	1.34325e-05	NA	-0.1216
CL.12742.3	CL.718	PMAIP1	ENSSSCG00000026454	-0.968014	4.4061e-06	56.2243	-0.1226
ENSSSCT00000087136	CL.13680	PNP	ENSSSCG00000002135	-0.99513	2.44561e-09	90.442	NA
CL.12742.3	CL.4723	PPA1	ENSSSCG00000010261	-0.985538	1.88094e-07	94.1438	NA
ENSSSCT00000046229	CL.4723	PPA1	ENSSSCG00000010261	-0.985538	1.88094e-07	92.8132	NA
ENSSSCT00000038686	CL.4723	PPA1	ENSSSCG00000010261	-0.985538	1.88094e-07	93.1446	NA
ENSSSCT00000076188	CL.4723	PPA1	ENSSSCG00000010261	-0.985538	1.88094e-07	93.071	NA
ENSSSCT00000047711	CL.4723	PPA1	ENSSSCG00000010261	-0.985538	1.88094e-07	92.6855	NA
CL.9638.3	CL.14211	PPBP	ENSSSCG00000037579	-0.969658	3.57489e-06	66.1459	-0.1154
ENSSSCT00000046229	CL.4783	PPIF	ENSSSCG00000010330	-0.926864	0.000114517	92.249	NA
ENSSSCT00000038686	CL.4783	PPIF	ENSSSCG00000010330	-0.926864	0.000114517	92.8039	NA
ENSSSCT00000047711	CL.4783	PPIF	ENSSSCG00000010330	-0.926864	0.000114517	92.0359	NA
CL.12742.3	CL.4783	PPIF	ENSSSCG00000010330	-0.926864	0.000114517	94.0731	NA
CL.9638.3	CL.4783	PPIF	ENSSSCG00000010330	-0.916059	0.000196083	92.2066	NA
ENSSSCT00000087136	CL.6675	PRKAG2	ENSSSCG00000016432	0.980539	6.1296e-07	93.6614	NA
ENSSSCT00000038686	CL.6675	PRKAG2	ENSSSCG00000016432	0.980539	6.1296e-07	93.9488	NA
CL.12742.3	CL.6675	PRKAG2	ENSSSCG00000016432	0.980539	6.1296e-07	94.7855	NA
ENSSSCT00000046229	CL.6675	PRKAG2	ENSSSCG00000016432	0.980539	6.1296e-07	93.4529	NA
ENSSSCT00000076188	CL.6675	PRKAG2	ENSSSCG00000016432	0.980539	6.1296e-07	93.644	NA
ENSSSCT00000047711	CL.6675	PRKAG2	ENSSSCG00000016432	0.980539	6.1296e-07	93.1021	NA
ENSSSCT00000047711	CL.6937	PRR15	ENSSSCG00000016686	0.97852	9.0757e-07	90.4018	NA
ENSSSCT00000038686	CL.6937	PRR15	ENSSSCG00000016686	0.97852	9.0757e-07	91.1397	NA
CL.12742.3	CL.6937	PRR15	ENSSSCG00000016686	0.97852	9.0757e-07	92.0007	NA
ENSSSCT00000046229	CL.6937	PRR15	ENSSSCG00000016686	0.97852	9.0757e-07	90.6824	NA
CL.9638.3	CL.6937	PRR15	ENSSSCG00000016686	0.930045	9.62309e-05	92.1247	NA
CL.9638.3	CL.13572	PSMA6	ENSSSCG00000001950	-0.931013	9.1126e-05	94.5184	NA
CL.2666.5	CL.13572	PSMA6	ENSSSCG00000001950	0.990459	3.58335e-08	91.6048	NA
ENSSSCT00000076362	CL.13572	PSMA6	ENSSSCG00000001950	0.938252	5.90101e-05	92.6993	NA
ENSSSCT00000080610	CL.13572	PSMA6	ENSSSCG00000001950	-0.955473	1.62965e-05	93.9767	NA
ENSSSCT00000036447	CL.13572	PSMA6	ENSSSCG00000001950	-0.911442	0.000241536	91.9739	NA
ENSSSCT00000072909	CL.13572	PSMA6	ENSSSCG00000001950	-0.955473	1.62965e-05	92.356	NA
ENSSSCT00000077934	CL.13572	PSMA6	ENSSSCG00000001950	-0.982568	3.95617e-07	94.4183	NA
ENSSSCT00000081255	CL.13572	PSMA6	ENSSSCG00000001950	-0.982568	3.95617e-07	91.2783	NA
ENSSSCT00000075362	CL.13572	PSMA6	ENSSSCG00000001950	-0.955473	1.62965e-05	94.1595	NA
ENSSSCT00000028661	CL.13572	PSMA6	ENSSSCG00000001950	0.966949	5.01616e-06	93.3861	NA
ENSSSCT00000076362	CL.11549	PSMB10	ENSSSCG00000031781	0.911121	0.000244951	92.0747	NA
ENSSSCT00000038686	CL.13206	PSMB8	ENSSSCG00000026951	-0.939791	5.34438e-05	90.5017	NA
CL.12742.3	CL.13206	PSMB8	ENSSSCG00000026951	-0.939791	5.34438e-05	92.2893	NA
ENSSSCT00000087136	CL.13206	PSMB8	ENSSSCG00000026951	-0.939791	5.34438e-05	87.7094	-0.1256
ENSSSCT00000076188	CL.13206	PSMB8	ENSSSCG00000026951	-0.939791	5.34438e-05	91.6638	NA
ENSSSCT00000076362	CL.13638	PSME2	ENSSSCG00000002004	0.92623	0.000118449	91.8615	NA
ENSSSCT00000046229	CL.13638	PSME2	ENSSSCG00000002004	-0.959032	1.17288e-05	93.1956	NA
ENSSSCT00000038686	CL.13638	PSME2	ENSSSCG00000002004	-0.959032	1.17288e-05	92.7672	NA
ENSSSCT00000047711	CL.13638	PSME2	ENSSSCG00000002004	-0.959032	1.17288e-05	93.094	NA
ENSSSCT00000047711	CL.1320	PTGES	ENSSSCG00000005688	-0.985664	1.8161e-07	92.3105	NA
ENSSSCT00000046229	CL.1320	PTGES	ENSSSCG00000005688	-0.985664	1.8161e-07	92.0389	NA
ENSSSCT00000087136	CL.15301	PTGS2	ENSSSCG00000015579	-0.966702	5.16667e-06	91.0353	NA
ENSSSCT00000072909	CL.15301	PTGS2	ENSSSCG00000015579	-0.924062	0.00013264	95.4731	NA
ENSSSCT00000080610	CL.15301	PTGS2	ENSSSCG00000015579	-0.924062	0.00013264	94.4528	NA
ENSSSCT00000047711	CL.15310	PTPN14	ENSSSCG00000015582	0.934247	7.54999e-05	96.1986	NA
ENSSSCT00000046229	CL.15310	PTPN14	ENSSSCG00000015582	0.934247	7.54999e-05	96.2184	NA
ENSSSCT00000076188	CL.15310	PTPN14	ENSSSCG00000015582	0.934247	7.54999e-05	94.3252	NA
CL.12742.3	CL.15310	PTPN14	ENSSSCG00000015582	0.934247	7.54999e-05	96.7559	NA
ENSSSCT00000038686	CL.15310	PTPN14	ENSSSCG00000015582	0.934247	7.54999e-05	96.3142	NA
ENSSSCT00000084501	CL.2399	RAMP2	ENSSSCG00000017389	0.934451	7.45885e-05	61.8338	-0.127
ENSSSCT00000078829	CL.2399	RAMP2	ENSSSCG00000017389	0.934451	7.45885e-05	62.7305	-0.1232
ENSSSCT00000078829	CL.3581	RAP2B	ENSSSCG00000038366	-0.974365	1.83178e-06	71.5255	-0.1253
ENSSSCT00000087136	CL.3581	RAP2B	ENSSSCG00000038366	-0.969201	3.79323e-06	72.3658	-0.1054
CL.9638.3	CL.3581	RAP2B	ENSSSCG00000038366	-0.980113	6.68127e-07	79.0646	-0.1194
ENSSSCT00000084501	CL.3581	RAP2B	ENSSSCG00000038366	-0.974365	1.83178e-06	71.9896	-0.1253
ENSSSCT00000068213	CL.3581	RAP2B	ENSSSCG00000038366	0.92094	0.000155238	50.7864	-0.1403
ENSSSCT00000047711	CL.14108	RASL11B	ENSSSCG00000008835	0.957274	1.38447e-05	92.7575	NA
ENSSSCT00000038686	CL.14108	RASL11B	ENSSSCG00000008835	0.957274	1.38447e-05	93.344	NA
ENSSSCT00000076188	CL.14108	RASL11B	ENSSSCG00000008835	0.957274	1.38447e-05	93.383	NA
ENSSSCT00000046229	CL.14108	RASL11B	ENSSSCG00000008835	0.957274	1.38447e-05	92.9889	NA
CL.12742.3	CL.14108	RASL11B	ENSSSCG00000008835	0.957274	1.38447e-05	94.2477	NA
ENSSSCT00000076362	CL.13635	REC8	ENSSSCG00000002002	0.913705	0.000218386	91.3253	NA
ENSSSCT00000087136	CL.11810	RELB	ENSSSCG00000038879	-0.982325	4.18028e-07	90.4244	NA
ENSSSCT00000086415	CL.11810	RELB	ENSSSCG00000038879	-0.906839	0.000294117	93.0198	NA
ENSSSCT00000077934	CL.1904	RNASEH2B	ENSSSCG00000024385	-0.974508	1.79168e-06	91.1122	NA
CL.9638.3	CL.1904	RNASEH2B	ENSSSCG00000024385	-0.931247	8.99184e-05	94.3663	NA
ENSSSCT00000072909	CL.1904	RNASEH2B	ENSSSCG00000024385	-0.910371	0.000253096	92.1769	NA
ENSSSCT00000047711	CL.11510	RRAD	ENSSSCG00000036060	-0.973037	2.23831e-06	90.2899	NA
ENSSSCT00000084501	CL.10142	S100A8	ENSSSCG00000006590	-0.972725	2.34299e-06	73.289	-0.1216
ENSSSCT00000078829	CL.10142	S100A8	ENSSSCG00000006590	-0.972725	2.34299e-06	73.2795	-0.1216
ENSSSCT00000047711	CL.6935	SCRN1	ENSSSCG00000016684	0.992791	1.17165e-08	93.1257	NA
ENSSSCT00000081255	CL.6935	SCRN1	ENSSSCG00000016684	0.976337	1.33313e-06	93.2054	NA
ENSSSCT00000077934	CL.6935	SCRN1	ENSSSCG00000016684	0.976337	1.33313e-06	94.2333	NA
CL.2666.5	CL.6935	SCRN1	ENSSSCG00000016684	-0.968734	4.026e-06	90.5875	NA
ENSSSCT00000046229	CL.6935	SCRN1	ENSSSCG00000016684	0.992791	1.17165e-08	93.0854	NA
ENSSSCT00000038686	CL.6935	SCRN1	ENSSSCG00000016684	0.992791	1.17165e-08	93.1078	NA
ENSSSCT00000076188	CL.6935	SCRN1	ENSSSCG00000016684	0.992791	1.17165e-08	91.4949	NA
ENSSSCT00000028661	CL.6935	SCRN1	ENSSSCG00000016684	-0.971678	2.7203e-06	93.2756	NA
CL.12742.3	CL.6935	SCRN1	ENSSSCG00000016684	0.992791	1.17165e-08	93.4876	NA
ENSSSCT00000028661	CL.10073	SEMA4A	ENSSSCG00000006495	-0.917929	0.000179601	91.0192	NA
CL.12742.3	CL.7751	SHFL	ENSSSCG00000013664	-0.970174	3.33999e-06	94.7772	NA
ENSSSCT00000086415	CL.7751	SHFL	ENSSSCG00000013664	-0.935904	6.83139e-05	93.3365	NA
ENSSSCT00000076188	CL.7751	SHFL	ENSSSCG00000013664	-0.970174	3.33999e-06	93.2291	NA
ENSSSCT00000087136	CL.13212	SLA-DMA	ENSSSCG00000001470	0.931192	9.02025e-05	91.174	NA
ENSSSCT00000038686	CL.13201	SLA-DQB1	ENSSSCG00000001457	0.918784	0.000172413	91.8267	NA
ENSSSCT00000072909	CL.13201	SLA-DQB1	ENSSSCG00000001457	0.955876	1.57212e-05	93.7447	NA
ENSSSCT00000080610	CL.13201	SLA-DQB1	ENSSSCG00000001457	0.955876	1.57212e-05	92.0553	NA
ENSSSCT00000047711	CL.13201	SLA-DQB1	ENSSSCG00000001457	0.918784	0.000172413	92.2039	NA
ENSSSCT00000046229	CL.13201	SLA-DQB1	ENSSSCG00000001457	0.918784	0.000172413	92.1349	NA
ENSSSCT00000090963	CL.13201	SLA-DQB1	ENSSSCG00000001457	-0.932158	8.53426e-05	58.082	-0.179
CL.2666.5	CL.13201	SLA-DQB1	ENSSSCG00000001457	-0.936177	6.71765e-05	92.2281	NA
CL.2666.5	CL.4163	SLC39A14	ENSSSCG00000032622	0.958656	1.2159e-05	91.0015	NA
CL.9638.3	CL.4163	SLC39A14	ENSSSCG00000032622	-0.954399	1.79019e-05	96.6348	NA
ENSSSCT00000028661	CL.4163	SLC39A14	ENSSSCG00000032622	0.96612	5.53341e-06	94.7618	NA
CL.12742.3	CL.6312	SMOX	ENSSSCG00000007140	-0.951342	2.31213e-05	94.1	NA
ENSSSCT00000076188	CL.6312	SMOX	ENSSSCG00000007140	-0.951342	2.31213e-05	92.7053	NA
ENSSSCT00000046229	CL.14470	SPP1	ENSSSCG00000009216	-0.994665	3.52104e-09	97.0088	NA
CL.9638.3	CL.14470	SPP1	ENSSSCG00000009216	-0.960354	1.03028e-05	97.5783	NA
ENSSSCT00000036447	CL.14470	SPP1	ENSSSCG00000009216	-0.952645	2.07754e-05	90.2122	NA
ENSSSCT00000084501	CL.14470	SPP1	ENSSSCG00000009216	-0.967101	4.9258e-06	95.3424	-0.1051
ENSSSCT00000038686	CL.14470	SPP1	ENSSSCG00000009216	-0.994665	3.52104e-09	97.225	NA
ENSSSCT00000068487	CL.14470	SPP1	ENSSSCG00000009216	0.974478	1.79997e-06	94.995	NA
ENSSSCT00000047711	CL.14470	SPP1	ENSSSCG00000009216	-0.994665	3.52104e-09	96.8688	NA
ENSSSCT00000076188	CL.14470	SPP1	ENSSSCG00000009216	-0.994665	3.52104e-09	97.2596	NA
CL.2666.5	CL.14470	SPP1	ENSSSCG00000009216	0.942077	4.59072e-05	91.3728	NA
CL.12742.3	CL.14470	SPP1	ENSSSCG00000009216	-0.994665	3.52104e-09	97.6443	NA
ENSSSCT00000078829	CL.14470	SPP1	ENSSSCG00000009216	-0.967101	4.9258e-06	95.2591	NA
ENSSSCT00000077934	CL.14470	SPP1	ENSSSCG00000009216	-0.967101	4.9258e-06	91.8799	NA
ENSSSCT00000028661	CL.14470	SPP1	ENSSSCG00000009216	0.982337	4.1684e-07	95.1226	NA
CL.9638.3	CL.4710	SRGN	ENSSSCG00000023374	-0.969155	3.81563e-06	92.0023	NA
CL.12742.3	CL.4710	SRGN	ENSSSCG00000023374	-0.977266	1.13701e-06	94.8775	NA
ENSSSCT00000038686	CL.4710	SRGN	ENSSSCG00000023374	-0.977266	1.13701e-06	94.1543	NA
ENSSSCT00000046229	CL.4710	SRGN	ENSSSCG00000023374	-0.977266	1.13701e-06	93.8201	NA
ENSSSCT00000047711	CL.4710	SRGN	ENSSSCG00000023374	-0.977266	1.13701e-06	93.636	NA
ENSSSCT00000081255	CL.5527	STAT1	ENSSSCG00000016057	-0.97773	1.04765e-06	90.2177	NA
ENSSSCT00000077934	CL.5527	STAT1	ENSSSCG00000016057	-0.97773	1.04765e-06	94.9094	NA
ENSSSCT00000028661	CL.5527	STAT1	ENSSSCG00000016057	0.967847	4.49798e-06	90.9594	NA
ENSSSCT00000087136	CL.5527	STAT1	ENSSSCG00000016057	-0.978738	8.71483e-07	94.4502	NA
ENSSSCT00000077934	CL.2413	STAT5A	ENSSSCG00000017402	-0.964253	6.84184e-06	91.4658	NA
ENSSSCT00000087136	CL.2413	STAT5A	ENSSSCG00000017402	-0.958365	1.25012e-05	91.9484	NA
ENSSSCT00000038686	CL.93	STX11	ENSSSCG00000004125	-0.979655	7.3138e-07	93.3648	NA
CL.12742.3	CL.93	STX11	ENSSSCG00000004125	-0.979655	7.3138e-07	94.0161	NA
ENSSSCT00000076188	CL.93	STX11	ENSSSCG00000004125	-0.979655	7.3138e-07	92.7559	NA
ENSSSCT00000047711	CL.93	STX11	ENSSSCG00000004125	-0.979655	7.3138e-07	92.8312	NA
ENSSSCT00000046229	CL.93	STX11	ENSSSCG00000004125	-0.979655	7.3138e-07	93.0363	NA
ENSSSCT00000086415	CL.93	STX11	ENSSSCG00000004125	-0.904745	0.000320634	91.7359	NA
CL.9638.3	CL.93	STX11	ENSSSCG00000004125	-0.967454	4.71983e-06	91.4734	NA
ENSSSCT00000076188	CL.12454	SYNC	ENSSSCG00000021232	0.986642	1.37082e-07	95.4365	NA
ENSSSCT00000047711	CL.12454	SYNC	ENSSSCG00000021232	0.986642	1.37082e-07	95.9162	NA
ENSSSCT00000076362	CL.12454	SYNC	ENSSSCG00000021232	-0.925375	0.000123902	94.2988	NA
ENSSSCT00000046229	CL.12454	SYNC	ENSSSCG00000021232	0.986642	1.37082e-07	95.9513	NA
CL.12742.3	CL.12454	SYNC	ENSSSCG00000021232	0.986642	1.37082e-07	95.9065	NA
ENSSSCT00000038686	CL.12454	SYNC	ENSSSCG00000021232	0.986642	1.37082e-07	95.9771	NA
ENSSSCT00000046229	CL.5076	TACC2	ENSSSCG00000037530	-0.979033	8.24446e-07	98.0846	NA
ENSSSCT00000038686	CL.5076	TACC2	ENSSSCG00000037530	-0.979033	8.24446e-07	98.1558	NA
CL.12742.3	CL.5076	TACC2	ENSSSCG00000037530	-0.979033	8.24446e-07	98.3138	NA
ENSSSCT00000084501	CL.5076	TACC2	ENSSSCG00000037530	-0.979183	8.0122e-07	83.7724	-0.177
ENSSSCT00000076188	CL.5076	TACC2	ENSSSCG00000037530	-0.979033	8.24446e-07	98.0217	NA
ENSSSCT00000087136	CL.5076	TACC2	ENSSSCG00000037530	-0.979033	8.24446e-07	89.0869	-43.96
ENSSSCT00000028661	CL.5076	TACC2	ENSSSCG00000037530	0.963925	7.0936e-06	94.5397	NA
ENSSSCT00000076362	CL.5076	TACC2	ENSSSCG00000037530	0.911725	0.000238539	97.1982	NA
ENSSSCT00000036447	CL.5076	TACC2	ENSSSCG00000037530	-0.9414	4.80517e-05	93.7174	NA
CL.9638.3	CL.5076	TACC2	ENSSSCG00000037530	-0.969625	3.59048e-06	96.9224	NA
ENSSSCT00000068213	CL.5076	TACC2	ENSSSCG00000037530	0.926483	0.000116866	51.8485	-0.1444
ENSSSCT00000047711	CL.5076	TACC2	ENSSSCG00000037530	-0.979033	8.24446e-07	98.0339	NA
ENSSSCT00000087136	CL.13402	TBC1D2B	ENSSSCG00000027477	-0.962802	8.00837e-06	94.3689	NA
ENSSSCT00000028661	CL.13402	TBC1D2B	ENSSSCG00000027477	0.954685	1.7464e-05	90.5727	NA
ENSSSCT00000076188	CL.15034	TFPI2	ENSSSCG00000015322	-0.978161	9.69345e-07	94.9197	NA
ENSSSCT00000038686	CL.15034	TFPI2	ENSSSCG00000015322	-0.978161	9.69345e-07	94.771	NA
ENSSSCT00000076362	CL.15034	TFPI2	ENSSSCG00000015322	0.908611	0.000272971	90.3181	NA
ENSSSCT00000046229	CL.15034	TFPI2	ENSSSCG00000015322	-0.978161	9.69345e-07	94.37	NA
ENSSSCT00000047711	CL.15034	TFPI2	ENSSSCG00000015322	-0.978161	9.69345e-07	94.1274	NA
CL.9638.3	CL.15034	TFPI2	ENSSSCG00000015322	-0.964039	7.0055e-06	94.809	NA
ENSSSCT00000086415	CL.15034	TFPI2	ENSSSCG00000015322	-0.90073	0.00037632	92.4384	NA
CL.12742.3	CL.15034	TFPI2	ENSSSCG00000015322	-0.978161	9.69345e-07	95.6467	NA
ENSSSCT00000080610	CL.13832	TGFB3	ENSSSCG00000002385	0.927801	0.000108887	95.0922	NA
ENSSSCT00000072909	CL.13832	TGFB3	ENSSSCG00000002385	0.927801	0.000108887	96.0697	NA
CL.12742.3	CL.10	THBS2	ENSSSCG00000004012	0.973401	2.12086e-06	97.7822	NA
ENSSSCT00000047711	CL.10	THBS2	ENSSSCG00000004012	0.973401	2.12086e-06	97.1276	NA
ENSSSCT00000084501	CL.10	THBS2	ENSSSCG00000004012	0.919836	0.000163868	95.7393	NA
CL.9638.3	CL.10	THBS2	ENSSSCG00000004012	0.98001	6.81954e-07	97.5105	NA
ENSSSCT00000068487	CL.10	THBS2	ENSSSCG00000004012	-0.945074	3.72553e-05	94.7313	NA
ENSSSCT00000028661	CL.10	THBS2	ENSSSCG00000004012	-0.952288	2.13987e-05	95.6727	NA
ENSSSCT00000036447	CL.10	THBS2	ENSSSCG00000004012	0.912647	0.00022899	90.077	NA
ENSSSCT00000076188	CL.10	THBS2	ENSSSCG00000004012	0.973401	2.12086e-06	97.2726	NA
ENSSSCT00000046229	CL.10	THBS2	ENSSSCG00000004012	0.973401	2.12086e-06	97.2215	NA
ENSSSCT00000038686	CL.10	THBS2	ENSSSCG00000004012	0.973401	2.12086e-06	97.4033	NA
ENSSSCT00000078829	CL.10	THBS2	ENSSSCG00000004012	0.919836	0.000163868	95.5451	NA
ENSSSCT00000047711	CL.702	TIMM21	ENSSSCG00000032494	0.941597	4.74195e-05	93.6607	NA
CL.12742.3	CL.702	TIMM21	ENSSSCG00000032494	0.941597	4.74195e-05	94.7339	NA
ENSSSCT00000076188	CL.702	TIMM21	ENSSSCG00000032494	0.941597	4.74195e-05	93.6848	NA
ENSSSCT00000038686	CL.702	TIMM21	ENSSSCG00000032494	0.941597	4.74195e-05	94.1394	NA
ENSSSCT00000046229	CL.702	TIMM21	ENSSSCG00000032494	0.941597	4.74195e-05	93.8292	NA
CL.9638.3	CL.12429	TINAGL1	ENSSSCG00000003600	0.985094	2.12147e-07	95.6229	NA
ENSSSCT00000077934	CL.12429	TINAGL1	ENSSSCG00000003600	0.951773	2.23236e-05	91.0276	NA
ENSSSCT00000038686	CL.12429	TINAGL1	ENSSSCG00000003600	0.968806	3.98946e-06	94.916	NA
ENSSSCT00000046229	CL.12429	TINAGL1	ENSSSCG00000003600	0.968806	3.98946e-06	94.4411	NA
ENSSSCT00000076188	CL.12429	TINAGL1	ENSSSCG00000003600	0.968806	3.98946e-06	94.8313	NA
CL.12742.3	CL.12429	TINAGL1	ENSSSCG00000003600	0.968806	3.98946e-06	95.8715	NA
ENSSSCT00000047711	CL.12429	TINAGL1	ENSSSCG00000003600	0.968806	3.98946e-06	94.1966	NA
CL.9638.3	CL.1037	TLE1	ENSSSCG00000005291	0.982159	4.33873e-07	93.9145	NA
ENSSSCT00000038686	CL.1037	TLE1	ENSSSCG00000005291	0.956153	1.53358e-05	97.0844	NA
ENSSSCT00000076188	CL.1037	TLE1	ENSSSCG00000005291	0.956153	1.53358e-05	96.9506	NA
ENSSSCT00000046229	CL.1037	TLE1	ENSSSCG00000005291	0.956153	1.53358e-05	96.9452	NA
CL.12742.3	CL.1037	TLE1	ENSSSCG00000005291	0.956153	1.53358e-05	97.455	NA
ENSSSCT00000047711	CL.1037	TLE1	ENSSSCG00000005291	0.956153	1.53358e-05	96.865	NA
ENSSSCT00000076188	CL.10878	TMEM19	ENSSSCG00000000510	-0.976689	1.25601e-06	93.3054	NA
ENSSSCT00000038686	CL.10878	TMEM19	ENSSSCG00000000510	-0.976689	1.25601e-06	93.4985	NA
ENSSSCT00000047711	CL.10878	TMEM19	ENSSSCG00000000510	-0.976689	1.25601e-06	92.9255	NA
ENSSSCT00000046229	CL.10878	TMEM19	ENSSSCG00000000510	-0.976689	1.25601e-06	93.1451	NA
CL.12742.3	CL.10878	TMEM19	ENSSSCG00000000510	-0.976689	1.25601e-06	94.1903	NA
CL.9638.3	CL.2533	TMEM92	ENSSSCG00000037168	-0.976362	1.32763e-06	93.9966	NA
ENSSSCT00000087136	CL.123	TNFAIP3	ENSSSCG00000004154	-0.986444	1.45367e-07	91.5159	NA
CL.12742.3	CL.123	TNFAIP3	ENSSSCG00000004154	-0.986444	1.45367e-07	95.6834	NA
ENSSSCT00000036447	CL.123	TNFAIP3	ENSSSCG00000004154	-0.950041	2.56537e-05	91.7442	NA
ENSSSCT00000086415	CL.123	TNFAIP3	ENSSSCG00000004154	-0.909814	0.000259261	93.0505	NA
CL.9638.3	CL.123	TNFAIP3	ENSSSCG00000004154	-0.970018	3.4098e-06	93.5656	NA
ENSSSCT00000076188	CL.123	TNFAIP3	ENSSSCG00000004154	-0.986444	1.45367e-07	94.6914	NA
ENSSSCT00000075362	CL.5142	TNFAIP6	ENSSSCG00000023716	-0.945792	3.53738e-05	93.0044	NA
ENSSSCT00000028661	CL.5142	TNFAIP6	ENSSSCG00000023716	0.976483	1.30078e-06	91.4058	NA
ENSSSCT00000072909	CL.5142	TNFAIP6	ENSSSCG00000023716	-0.945792	3.53738e-05	93.5586	NA
CL.9638.3	CL.5142	TNFAIP6	ENSSSCG00000023716	-0.966141	5.51976e-06	95.5944	NA
ENSSSCT00000080610	CL.5142	TNFAIP6	ENSSSCG00000023716	-0.945792	3.53738e-05	94.2067	NA
ENSSSCT00000076362	CL.6095	TNIP1	ENSSSCG00000017091	0.92535	0.000124063	95.3374	NA
CL.9638.3	CL.6095	TNIP1	ENSSSCG00000017091	-0.963877	7.13116e-06	97.3911	NA
CL.2666.5	CL.6095	TNIP1	ENSSSCG00000017091	0.983035	3.5508e-07	91.164	NA
ENSSSCT00000076188	CL.6095	TNIP1	ENSSSCG00000017091	-0.98444	2.51706e-07	97.6015	NA
ENSSSCT00000047711	CL.6095	TNIP1	ENSSSCG00000017091	-0.98444	2.51706e-07	97.0672	NA
ENSSSCT00000078829	CL.6095	TNIP1	ENSSSCG00000017091	-0.984568	2.43578e-07	94.0455	NA
CL.12742.3	CL.6095	TNIP1	ENSSSCG00000017091	-0.98444	2.51706e-07	97.9021	NA
ENSSSCT00000036447	CL.6095	TNIP1	ENSSSCG00000017091	-0.935697	6.9182e-05	91.0692	NA
ENSSSCT00000046229	CL.6095	TNIP1	ENSSSCG00000017091	-0.98444	2.51706e-07	97.2327	NA
ENSSSCT00000028661	CL.6095	TNIP1	ENSSSCG00000017091	0.976307	1.33983e-06	94.5765	NA
ENSSSCT00000038686	CL.6095	TNIP1	ENSSSCG00000017091	-0.98444	2.51706e-07	97.4726	NA
ENSSSCT00000086415	CL.6095	TNIP1	ENSSSCG00000017091	-0.912968	0.000225732	97.2085	NA
ENSSSCT00000077934	CL.6095	TNIP1	ENSSSCG00000017091	-0.984568	2.43578e-07	93.7302	NA
ENSSSCT00000084501	CL.6095	TNIP1	ENSSSCG00000017091	-0.984568	2.43578e-07	94.1827	NA
ENSSSCT00000068487	CL.6095	TNIP1	ENSSSCG00000017091	0.984025	2.79516e-07	90.5209	NA
ENSSSCT00000077934	CL.5650	TNS1	ENSSSCG00000027669	0.964278	6.82291e-06	91.976	NA
ENSSSCT00000076362	CL.5650	TNS1	ENSSSCG00000027669	-0.929519	9.9098e-05	96.4066	NA
ENSSSCT00000028661	CL.5650	TNS1	ENSSSCG00000027669	-0.984424	2.52717e-07	94.4581	NA
ENSSSCT00000046229	CL.5650	TNS1	ENSSSCG00000027669	0.995262	2.19167e-09	97.4806	NA
ENSSSCT00000076188	CL.5650	TNS1	ENSSSCG00000027669	0.995262	2.19167e-09	97.5682	NA
CL.9638.3	CL.5650	TNS1	ENSSSCG00000027669	0.967153	4.89461e-06	96.8297	NA
ENSSSCT00000047711	CL.5650	TNS1	ENSSSCG00000027669	0.995262	2.19167e-09	97.3841	NA
ENSSSCT00000038686	CL.5650	TNS1	ENSSSCG00000027669	0.995262	2.19167e-09	97.6414	NA
CL.12742.3	CL.5650	TNS1	ENSSSCG00000027669	0.995262	2.19167e-09	97.9664	NA
CL.12742.3	CL.15613	TRAF2	ENSSSCG00000005838	-0.990031	4.27014e-08	96.4862	NA
ENSSSCT00000084501	CL.15613	TRAF2	ENSSSCG00000005838	-0.976776	1.23749e-06	90.0119	NA
ENSSSCT00000076188	CL.15613	TRAF2	ENSSSCG00000005838	-0.990031	4.27014e-08	95.7737	NA
ENSSSCT00000028661	CL.15613	TRAF2	ENSSSCG00000005838	0.976188	1.36668e-06	90.0101	NA
ENSSSCT00000046229	CL.15613	TRAF2	ENSSSCG00000005838	-0.990031	4.27014e-08	95.4187	NA
ENSSSCT00000038686	CL.15613	TRAF2	ENSSSCG00000005838	-0.990031	4.27014e-08	95.7506	NA
ENSSSCT00000047711	CL.15613	TRAF2	ENSSSCG00000005838	-0.990031	4.27014e-08	95.233	NA
CL.9638.3	CL.15613	TRAF2	ENSSSCG00000005838	-0.957377	1.37136e-05	95.2968	NA
ENSSSCT00000087136	CL.317	TRAF3IP2	ENSSSCG00000004420	-0.929811	9.75005e-05	93.678	NA
ENSSSCT00000047711	CL.317	TRAF3IP2	ENSSSCG00000004420	-0.929811	9.75005e-05	94.0656	NA
ENSSSCT00000038686	CL.317	TRAF3IP2	ENSSSCG00000004420	-0.929811	9.75005e-05	93.6295	NA
ENSSSCT00000046229	CL.317	TRAF3IP2	ENSSSCG00000004420	-0.929811	9.75005e-05	93.8684	NA
CL.12742.3	CL.317	TRAF3IP2	ENSSSCG00000004420	-0.929811	9.75005e-05	93.8761	NA
ENSSSCT00000028661	CL.317	TRAF3IP2	ENSSSCG00000004420	0.935776	6.88474e-05	91.4274	NA
ENSSSCT00000047711	CL.10152	TUFT1	ENSSSCG00000006620	0.914841	0.000207405	95.2335	NA
ENSSSCT00000076188	CL.10152	TUFT1	ENSSSCG00000006620	0.914841	0.000207405	96.0458	NA
CL.12742.3	CL.10152	TUFT1	ENSSSCG00000006620	0.914841	0.000207405	96.8117	NA
CL.9638.3	CL.10152	TUFT1	ENSSSCG00000006620	0.935298	7.0878e-05	96.1236	NA
ENSSSCT00000046229	CL.10152	TUFT1	ENSSSCG00000006620	0.914841	0.000207405	95.4789	NA
ENSSSCT00000038686	CL.10152	TUFT1	ENSSSCG00000006620	0.914841	0.000207405	95.9635	NA
ENSSSCT00000087136	CL.9997	UAP1	ENSSSCG00000006340	-0.943767	4.08631e-05	91.4074	NA
ENSSSCT00000090963	CL.7348	UBE2L6	ENSSSCG00000023379	0.936451	6.60563e-05	NA	-0.1034
CL.2666.5	CL.7348	UBE2L6	ENSSSCG00000023379	0.988541	7.43894e-08	50.5441	-0.1214
ENSSSCT00000047711	CL.965	UHRF2	ENSSSCG00000005201	-0.918616	0.000173814	96.4443	NA
ENSSSCT00000076188	CL.965	UHRF2	ENSSSCG00000005201	-0.918616	0.000173814	96.2694	NA
ENSSSCT00000038686	CL.965	UHRF2	ENSSSCG00000005201	-0.918616	0.000173814	96.496	NA
CL.12742.3	CL.965	UHRF2	ENSSSCG00000005201	-0.918616	0.000173814	96.9261	NA
ENSSSCT00000046229	CL.965	UHRF2	ENSSSCG00000005201	-0.918616	0.000173814	96.4562	NA
ENSSSCT00000081255	CL.13340	VEGFA	ENSSSCG00000001695	-0.922134	0.000146283	57.8201	-0.1093
ENSSSCT00000047711	CL.13340	VEGFA	ENSSSCG00000001695	-0.970452	3.21814e-06	96.2953	NA
CL.9638.3	CL.13340	VEGFA	ENSSSCG00000001695	-0.920778	0.000156483	91.694	NA
ENSSSCT00000038686	CL.13340	VEGFA	ENSSSCG00000001695	-0.970452	3.21814e-06	96.7699	NA
CL.12742.3	CL.13340	VEGFA	ENSSSCG00000001695	-0.970452	3.21814e-06	97.2804	NA
ENSSSCT00000046229	CL.13340	VEGFA	ENSSSCG00000001695	-0.970452	3.21814e-06	96.4913	NA
ENSSSCT00000076188	CL.13340	VEGFA	ENSSSCG00000001695	-0.970452	3.21814e-06	97.0208	NA
ENSSSCT00000076188	CL.988	VLDLR	ENSSSCG00000005229	0.979831	7.06642e-07	93.1909	NA
CL.12742.3	CL.988	VLDLR	ENSSSCG00000005229	0.979831	7.06642e-07	95.7933	NA
ENSSSCT00000047711	CL.988	VLDLR	ENSSSCG00000005229	0.979831	7.06642e-07	95.0492	NA
ENSSSCT00000038686	CL.988	VLDLR	ENSSSCG00000005229	0.979831	7.06642e-07	95.299	NA
ENSSSCT00000028661	CL.988	VLDLR	ENSSSCG00000005229	-0.952078	2.17726e-05	94.0977	NA
CL.9638.3	CL.988	VLDLR	ENSSSCG00000005229	0.953516	1.93085e-05	97.1219	NA
ENSSSCT00000046229	CL.988	VLDLR	ENSSSCG00000005229	0.979831	7.06642e-07	95.1213	NA
ENSSSCT00000077934	CL.988	VLDLR	ENSSSCG00000005229	0.96822	4.29495e-06	95.1219	NA
ENSSSCT00000028661	CL.13239	ZBTB22	ENSSSCG00000001507	0.982037	4.45715e-07	90.0691	NA
ENSSSCT00000077934	CL.13239	ZBTB22	ENSSSCG00000001507	-0.984563	2.43862e-07	93.2165	NA
ENSSSCT00000081255	CL.13239	ZBTB22	ENSSSCG00000001507	-0.984563	2.43862e-07	92.0283	NA
ENSSSCT00000036447	CL.13239	ZBTB22	ENSSSCG00000001507	-0.93091	9.16602e-05	92.7981	NA
CL.9638.3	CL.12501	ZC3H12A	ENSSSCG00000037815	-0.971977	2.60846e-06	93.4644	NA
ENSSSCT00000087136	CL.6546	ZNFX1	ENSSSCG00000030108	-0.981771	4.72613e-07	95.5797	NA
