# Supplementary material for: Chemerin Impact on Alternative mRNA Transcription in the Porcine Luteal Cells
Source: Cells. 2022 Feb 17;11(4):715. doi: 10.3390/cells11040715 (PMC8870241; doi:10.3390/cells11040715)
Supplement: Supplementary file 1 [file cells-11-00715-s001.zip › Supplementary_materials/Table_S2.xlsx]

## Sheet: Arkusz1
Stringtie/Ensembl gene ID	dPSI	P-vlaue	Strand	DAS type	Reference genome localization	Gene name/Ensembl ID
CL.5018	0.816354	0.024975	-	AF	14:122577268-122579020:122579466:122577268-122601318:122601712	GPAM
CL.6753	0.704474	0.029304	+	AL	18:13947427-13952618:13954923:13947427-13979135:13980523	ENSSSCG00000027118
CL.6753	0.704474	0.029304	+	AL	18:13947427-13952618:13954923:13947427-13979135:13980523	CNOT4
CL.5018	0.640353	0.024975	-	AF	14:122577268-122579074:122579466:122577268-122601318:122601712	GPAM
ENSSSCG00000004891	0.6	0.0484515	-	SE	1:157966988-157967545:157967595-157973581	SERPINB7
CL.10511	0.584083	0.00599401	+	RI	5:6215914:6216032-6216249:6216384	RRP7A
ENSSSCG00000023557	0.546539	0.038961	+	SE	13:29402619-29402810:29402928-29403495	CCRL2
CL.6753	0.480787	0.029304	+	AL	18:13947427-13952618:13953909:13947427-13979135:13980523	ENSSSCG00000027118
CL.6753	0.480787	0.029304	+	AL	18:13947427-13952618:13953909:13947427-13979135:13980523	CNOT4
CL.15150	0.45049	0.0499501	+	SE	9:103094035-103094481:103094720-103096026	LRRC17
CL.4679	0.43643	0.021978	-	A5	14:63299169-63299194:63299169-63299197	CCDC6
CL.6095	0.425456	0	+	AF	16:71926140:71926396-71947633:71932733:71932923-71947633	TNIP1
CL.6976	0.41075	0.023976	-	MX	18:50404257-50422671:50422844-50430014:50404257-50429442:50429561-50430014	CCM2
CL.13146	0.398479	0.00999001	+	AF	7:23596910:23597047-23604022:23599293:23599443-23604022	ENSSSCG00000001394
CL.9714	0.398126	0.0472028	-	RI	4:28013133:28013306-28013726:28013949	EBAG9
ENSSSCG00000005089	0.349916	0.0414585	-	RI	1:189681507:189682351-189682564:189682783	SIX4
CL.14998	0.308506	0.035964	-	AF	9:68507907-68508792:68508934:68507907-68515179:68515322	SRI
CL.9714	0.304646	0.0472028	-	A3	4:28013327-28013726:28013306-28013726	EBAG9
CL.14461	0.300342	0.0024975	+	SE	8:130035746-130043178:130043387-130066447	FAM13A
CL.16128	0.299158	0.014985	+	AF	X:111310684:111310823-111330872:111310995:111311144-111330872	FHL1
CL.16128	0.297673	0.014985	+	AF	X:111310684:111310823-111330872:111330586:111330719-111330872	FHL1
CL.4481	0.296568	0.016983	+	SE	14:45969653-45970985:45971129-45975510	HSCB
CL.5018	0.292976	0.024975	-	AF	14:122577268-122578699:122578910:122577268-122601318:122601712	GPAM
CL.1923	0.287588	0.011988	-	AF	11:18628345-18628420:18628435:18628345-18633078:18633182	FNDC3A
CL.10555	0.2761	0.0314685	-	AF	5:8782222-8795184:8795232:8782222-8806962:8807100	MGAT3
CL.1699	0.268897	0.0227273	+	AF	10:50539771:50540304-50541672:50540678:50540845-50541672	ARHGAP21
CL.10785	0.264584	0.002997	+	AF	5:22867705:22867727-22868366:22867854:22867870-22868366	DTX3
CL.6095	0.264576	0.00699301	+	AF	16:71926334:71926396-71947633:71932733:71932923-71947633	TNIP1
CL.13201	0.263072	0.024975	-	SE	7:24969404-24970594:24970704-24971197	SLA-DQB1
CL.4914	0.260076	0.0124875	-	AF	14:108023548-108033173:108033478:108023548-108038859:108038897	TM9SF3
CL.4914	0.260076	0.0124875	-	AF	14:108023548-108033173:108033478:108023548-108038859:108038897	PIK3AP1
CL.15369	0.252755	0.00699301	-	AF	9:136711859-136741609:136741756:136711859-136742478:136742532	GRB10
CL.13708	0.249156	0.0294705	-	AF	7:83082245-83083815:83084256:83082245-83089945:83090536	NR2F2
CL.9789	0.245521	0.023976	-	AF	4:41514720-41534781:41535012:41514720-41535180:41535390	PLEKHF2
CL.1699	0.24189	0	+	A5	10:50540849-50541672:50540845-50541672	ARHGAP21
CL.15994	0.239882	0.0464535	+	SE	X:84147286-84147674:84147751-84148083	BEX4
CL.9135	0.236401	0.0194805	-	SE	3:59126232-59127559:59127694-59130902	USP39
CL.15383	0.231631	0.0494505	-	RI	AEMK02000229.1:18076:18161-18194:18272	ENSSSCG00000033100
CL.2237	0.229975	0.0334665	-	AL	12:6163470:6165652-6182448:6178391:6178404-6182448	ARMC7
CL.3208	0.223916	0.014985	-	A5	13:31655389-31656102:31655389-31656127	DALRD3
CL.972	0.221363	0.0352148	-	A3	1:216664512-216665993:216664511-216665993	PDCD1LG2
CL.972	0.221363	0.0352148	-	A3	1:216664512-216665993:216664511-216665993	CD274
CL.4679	0.218519	0.031302	-	RI	14:63298979:63299169-63299197:63299494	CCDC6
CL.10135	0.211826	0.027972	-	AF	4:96011090-96011708:96011974:96011090-96012046:96012310	S100A1
CL.1701	0.208795	0.0337163	-	A5	10:51910390-51910605:51910390-51910609	MSRB2
CL.13412	0.195319	0.037962	-	AF	7:48897785-48898061:48898121:48897785-48911459:48911626	BCL2A1
CL.5394	0.192692	0.011988	+	AF	15:67952210:67952320-67994643:67971064:67971120-67994643	ENSSSCG00000015889
CL.1701	0.189832	0.0337163	-	AL	10:51888846:51889583-51890440:51890034:51890274-51890440	MSRB2
CL.12280	0.187656	0.0024975	+	A5	6:78875484-78877002:78875402-78877002	PINK1
CL.12280	0.187656	0.0024975	+	A5	6:78875484-78877002:78875402-78877002	CDA
CL.13485	0.181445	0.024975	+	SE	7:55753279-55753868:55754082-55766506	SEMA4B
CL.8887	0.17797	0.025974	-	SE	3:39253361-39260728:39260807-39261079	FLYWCH2
CL.16128	0.173921	0.0284715	+	AF	X:111310163:111310501-111330872:111330586:111330719-111330872	FHL1
CL.4833	0.169386	0.043956	-	AL	14:92296339:92298260-92300012:92299158:92299466-92300012	ENSSSCG00000035762
CL.4833	0.169386	0.043956	-	AL	14:92296339:92298260-92300012:92299158:92299466-92300012	UBE2D1
CL.12447	0.161615	0.00224775	-	AF	6:88787670-88787721:88787769:88787670-88788647:88788860	MARCKSL1
CL.2453	0.159632	0.042957	-	SE	12:22334943-22335030:22335137-22335518	CSF3
CL.10534	0.156378	0.00899101	+	RI	5:7232427:7232454-7232506:7232610	RANGAP1
CL.13139	0.147324	0.0164835	-	A3	7:23264319-23264556:23264269-23264556	FLOT1
CL.13146	0.145829	0.0444555	+	AF	7:23596910:23597047-23604022:23599281:23599443-23604022	ENSSSCG00000001394
CL.13136	0.13975	0.0324675	-	A3	7:23220863-23221401:23218874-23221401	NRM
CL.13136	0.13975	0.0324675	-	A3	7:23220863-23221401:23218874-23221401	PPP1R18
CL.16128	0.132324	0.02997	+	AF	X:111310995:111311144-111330872:111330586:111330719-111330872	FHL1
CL.6452	0.132028	0.038961	+	AF	17:39840631:39840898-39844820:39841633:39841753-39844820	TGIF2
CL.10804	0.126537	0.011988	+	SE	5:23076363-23084263:23084350-23086430	TSFM
CL.10804	0.126537	0.011988	+	SE	5:23076363-23084263:23084350-23086430	EEF1AKMT3
CL.5335	0.112594	0.0124875	+	RI	15:55504367:55506273-55506299:55508457	DUSP4
CL.3208	0.104714	0.041958	-	RI	13:31653713:31653966-31655316:31655389	DALRD3
CL.14443	0.104503	0.0224775	-	AF	8:124594106-124635739:124636206:124594106-124650631:124650778	BMPR1B
CL.6095	0.10441	0.00699301	+	AF	16:71926334:71926396-71947633:71932799:71932923-71947633	TNIP1
CL.15453	-0.102792	0.011988	-	AF	AEMK02000452.1:1150004-1153110:1153145:1150004-1153821:1154106	CINP
CL.7365	-0.116051	0.028971	+	AF	2:15227829:15228108-15230483:15229721:15229993-15230483	SPI1
CL.10106	-0.118266	0.0364635	-	A5	4:94796448-94796605:94796448-94796622	ZBTB7B
CL.3065	-0.120702	0.041958	-	MX	13:17725272-17742387:17742597-17864189:17725272-17790938:17791148-17864189	OSBPL10
CL.13136	-0.120861	0.044955	-	SE	7:23214273-23218714:23218874-23221401	NRM
CL.13136	-0.120861	0.044955	-	SE	7:23214273-23218714:23218874-23221401	PPP1R18
CL.8081	-0.121944	0.027972	+	AF	2:85294517:85294771-85355337:85295371:85295549-85355337	IQGAP2
CL.4276	-0.130618	0.0487013	+	A3	14:26148253-26153217:26148253-26153514	SLC15A4
CL.10511	-0.135049	0.00599401	+	RI	5:6215914:6216384-6216519:6217374	RRP7A
CL.15997	-0.140656	0.0174825	+	AL	X:84277711-84277811:84277843:84277711-84278546:84279376	ENSSSCG00000012527
CL.10804	-0.14132	0.011988	+	AL	5:23084350-23086430:23086930:23084350-23096883:23096914	TSFM
CL.10804	-0.14132	0.011988	+	AL	5:23084350-23086430:23086930:23084350-23096883:23096914	EEF1AKMT3
CL.13436	-0.142051	0.0337163	+	AF	7:51730871:51731418-51782208:51781607:51781642-51782208	HDGFL3
CL.3263	-0.149691	0.0224775	-	AF	13:34367339-34367405:34367435:34367339-34370800:34370950	TWF2
CL.10385	-0.15456	0.03996	-	AF	4:122285360-122306559:122306724:122285360-122306924:122307444	TLCD4
CL.9063	-0.160581	0.020979	-	AF	3:47629770-47653140:47653649:47629770-47704769:47704887	ENSSSCG00000008137
CL.13436	-0.16982	0.0337163	+	AF	7:51731566:51731924-51782208:51781607:51781642-51782208	HDGFL3
CL.4276	-0.173216	0.0487013	+	SE	14:26148253-26153217:26153383-26153514	SLC15A4
CL.12294	-0.173756	0.015984	-	AF	6:79465770-79465994:79466130:79465770-79530169:79530316	ECE1
CL.10385	-0.175028	0.0412088	-	A5	4:122285360-122306559:122285360-122306924	TLCD4
CL.10180	-0.181815	0	+	AF	4:98333569:98333619-98349596:98349068:98349092-98349596	ARNT
CL.10180	-0.181815	0	+	AF	4:98333569:98333619-98349596:98349068:98349092-98349596	CTSS
CL.10181	-0.18325	0.023976	+	AF	4:98527928:98528101-98529778:98528410:98528450-98529778	MCL1
CL.10181	-0.18325	0.023976	+	AF	4:98527928:98528101-98529778:98528410:98528450-98529778	ENSA
CL.4794	-0.189936	0	+	AF	14:82249494:82249653-82261907:82255569:82255735-82261907	PRXL2A
CL.3263	-0.19008	0.02997	-	AF	13:34367339-34367405:34367435:34367339-34370800:34371842	TWF2
CL.12294	-0.190312	0.023976	-	AF	6:79465770-79465994:79466130:79465770-79468712:79468961	ECE1
CL.9063	-0.193466	0.020979	-	AF	3:47629770-47634572:47634914:47629770-47704769:47704887	ENSSSCG00000008137
CL.13930	-0.19752	0.0404595	+	A3	7:121239537-121244690:121239537-121244764	WDR25
CL.8780	-0.1997	0.032967	+	A5	3:26021431-26021900:26021352-26021900	KNOP1
CL.8780	-0.202494	0.032967	+	A5	3:26021407-26021900:26021352-26021900	KNOP1
CL.9529	-0.202786	0.0394605	-	AF	3:126428165-126428729:126428743:126428165-126429694:126429904	KLF11
CL.15418	-0.205697	0.017982	+	RI	AEMK02000328.1:512179:512789-512846:515566	MCM3AP
CL.11080	-0.206336	0.018981	-	AF	5:68677937-68678039:68678333:68677937-68679203:68679434	FBXL14
CL.4794	-0.206636	0.00324675	+	AF	14:82249494:82249653-82261890:82255569:82255735-82261890	PRXL2A
CL.11080	-0.208008	0.0244755	-	AF	5:68677937-68678039:68678296:68677937-68679203:68679434	FBXL14
CL.8985	-0.214228	0.0324675	+	AF	3:41344899:41344957-41348117:41347962:41347984-41348117	AXIN1
CL.10857	-0.220113	0.0104895	+	SE	5:33615102-33617066:33617144-33618128	LYZ
CL.10857	-0.220113	0.0104895	+	SE	5:33615102-33617066:33617144-33618128	CPSF6
CL.16128	-0.223478	0.02997	+	AF	X:111310163:111310501-111330872:111310684:111310823-111330872	FHL1
CL.13436	-0.229577	0.0337163	+	AF	7:51731553:51731991-51782208:51781607:51781642-51782208	HDGFL3
CL.7669	-0.239229	0.001998	+	RI	2:62337357:62337454-62337473:62337744	BRD4
CL.12258	-0.285055	0.0114885	-	A3	6:75349536-75349910:75349500-75349910	CPLANE2
CL.10180	-0.29692	0.0104895	+	AF	4:98333459:98333619-98349596:98349068:98349092-98349596	ARNT
CL.10180	-0.29692	0.0104895	+	AF	4:98333459:98333619-98349596:98349068:98349092-98349596	CTSS
CL.14461	-0.300664	0.0024975	+	SE	8:130192479-130221380:130222032-130238226	FAM13A
CL.2290	-0.301126	0.023976	+	AF	12:11857954:11858194-11864119:11862792:11862859-11864119	SLC16A6
CL.4679	-0.316603	0.031302	-	RI	14:63298979:63299169-63299194:63299494	CCDC6
CL.4079	-0.317453	0.023976	+	A5	13:204798771-204805273:204798675-204805273	MX2
CL.10282	-0.326181	0	-	RI	4:107763243:107763460-107763568:107763596	MOV10
CL.6976	-0.334031	0.015984	-	SE	18:50422844-50429442:50429597-50430014	CCM2
CL.14793	-0.343461	0.026973	-	AL	9:39765371:39765424-39771012:39767717:39768109-39771012	PIH1D2
CL.4401	-0.344517	0.0104895	+	A3	14:38698884-38702078:38698884-38702081	TPCN1
CL.4401	-0.344517	0.0104895	+	A3	14:38698884-38702078:38698884-38702081	RITA1
CL.972	-0.365245	0.0352148	-	A5	1:216676062-216682119:216676062-216682482	PDCD1LG2
CL.972	-0.365245	0.0352148	-	A5	1:216676062-216682119:216676062-216682482	CD274
CL.4822	-0.369645	0	+	A3	14:91523143-91525791:91523143-91528387	CXCL12
ENSSSCG00000016331	-0.370267	0.0364635	+	AF	15:137490087:137490507-137504926:137504767:137504812-137504926	RAMP1
CL.13436	-0.374191	0.0337163	+	AF	7:51731076:51731418-51782208:51781607:51781642-51782208	HDGFL3
CL.6753	-0.3885	0.041958	+	AL	18:13947427-13952618:13954923:13947427-13979135:13980531	ENSSSCG00000027118
CL.6753	-0.3885	0.041958	+	AL	18:13947427-13952618:13954923:13947427-13979135:13980531	CNOT4
CL.6753	-0.422129	0.027972	+	AL	18:13947427-13952618:13953909:13947427-13979135:13980531	ENSSSCG00000027118
CL.6753	-0.422129	0.027972	+	AL	18:13947427-13952618:13953909:13947427-13979135:13980531	CNOT4
ENSSSCG00000023557	-0.480639	0.038961	+	AF	13:29402564:29402619-29403495:29402677:29402928-29403495	CCRL2
CL.5685	-0.6	0.00599401	+	AF	15:121254507:121254548-121265761:121265396:121265434-121265761	ANKZF1
ENSSSCG00000012644	-0.6	0.0499501	-	SE	X:101953366-101958300:101958320-101965817	TENM1
CL.5018	-0.618338	0.024975	-	AF	14:122577268-122601318:122601712:122577268-122632503:122632915	GPAM
