# Supplementary material for: Chemerin Impact on Alternative mRNA Transcription in the Porcine Luteal Cells
Source: Cells. 2022 Feb 17;11(4):715. doi: 10.3390/cells11040715 (PMC8870241; doi:10.3390/cells11040715)
Supplement: Supplementary file 1 [file cells-11-00715-s001.zip › Supplementary_materials/Table_S3.xlsx]

## Sheet: Arkusz1
Uploaded_variation	ΔAAF	FDR	Location	Consequence	Impact	Symbol	Target gene	Target transcript	Biotype	Exon	Intron	cDNA_position	CDS_position	Protein_position	Amino_acids	Codons	Existing_variation	Distance	Strand	Symbol_source	HGNC_ID	APPRIS	SIFT
2_11899998_T/C	-0.399	0	2:11899998-11899998	missense_variant	MODERATE	OSBP	ENSSSCG00000013125	ENSSSCT00000014345.4	protein_coding	9/14	-	2360	1681	561	S/P	Tcg/Ccg	-	-	1	HGNC	HGNC:8503	P1	deleterious(0)
2_11899999_C/T	-0.399	0	2:11899999-11899999	missense_variant	MODERATE	OSBP	ENSSSCG00000013125	ENSSSCT00000014345.4	protein_coding	9/14	-	2361	1682	561	S/L	tCg/tTg	-	-	1	HGNC	HGNC:8503	P1	tolerated(1)
2_11900000_G/C	-0.399	0	2:11900000-11900000	synonymous_variant	LOW	OSBP	ENSSSCG00000013125	ENSSSCT00000014345.4	protein_coding	9/14	-	2362	1683	561	S	tcG/tcC	-	-	1	HGNC	HGNC:8503	P1	-
2_41025707_G/A	0.192	0	2:41025707-41025707	missense_variant	MODERATE	HPS5	ENSSSCG00000037358	ENSSSCT00000042621.2	protein_coding	4/4	-	364	298	100	E/K	Gag/Aag	rs55619031	-	1	EntrezGene	-	-	deleterious(0.04)
2_41025707_G/A	0.192	0	2:41025707-41025707	missense_variant	MODERATE	HPS5	ENSSSCG00000037358	ENSSSCT00000078079.1	protein_coding	4/4	-	1091	295	99	E/K	Gag/Aag	rs55619031	-	1	EntrezGene	-	-	deleterious(0.04)
2_41025707_G/A	0.192	0	2:41025707-41025707	missense_variant	MODERATE	HPS5	ENSSSCG00000037358	ENSSSCT00000084583.1	protein_coding	3/3	-	550	400	134	E/K	Gag/Aag	rs55619031	-	1	EntrezGene	-	-	deleterious(0.03)
2_41025707_G/A	0.192	0	2:41025707-41025707	upstream_gene_variant	MODIFIER	SAAL1	ENSSSCG00000035393	ENSSSCT00000014605.4	protein_coding	-	-	-	-	-	-	-	rs55619031	3000	1	HGNC	HGNC:25158	-	-
2_41025707_G/A	0.192	0	2:41025707-41025707	upstream_gene_variant	MODIFIER	SAAL1	ENSSSCG00000035393	ENSSSCT00000056869.2	protein_coding	-	-	-	-	-	-	-	rs55619031	2985	1	HGNC	HGNC:25158	-	-
2_41025707_G/A	0.192	0	2:41025707-41025707	upstream_gene_variant	MODIFIER	SAAL1	ENSSSCG00000035393	ENSSSCT00000058952.2	protein_coding	-	-	-	-	-	-	-	rs55619031	2985	1	HGNC	HGNC:25158	-	-
2_41025707_G/A	0.192	0	2:41025707-41025707	upstream_gene_variant	MODIFIER	SAAL1	ENSSSCG00000035393	ENSSSCT00000078022.1	protein_coding	-	-	-	-	-	-	-	rs55619031	2999	1	HGNC	HGNC:25158	-	-
2_41025707_G/A	0.192	0	2:41025707-41025707	upstream_gene_variant	MODIFIER	SAAL1	ENSSSCG00000035393	ENSSSCT00000083000.1	protein_coding	-	-	-	-	-	-	-	rs55619031	2995	1	HGNC	HGNC:25158	-	-
2_41983949_T/C	-0.36	0.000118152	2:41983949-41983949	synonymous_variant	LOW	PIK3C2A	ENSSSCG00000025406	ENSSSCT00000024535.3	protein_coding	15/36	-	2658	2394	798	L	ctT/ctC	-	-	1	HGNC	HGNC:8971	P1	-
4_111611826_T/C	0.425	0	4:111611826-111611826	splice_region_variant,synonymous_variant	LOW	SLC25A24	ENSSSCG00000006848	ENSSSCT00000007500.4	protein_coding	4/10	-	1496	924	308	T	acT/acC	rs322079801	-	1	EntrezGene	-	P5	-
4_111611826_T/C	0.425	0	4:111611826-111611826	splice_region_variant,synonymous_variant	LOW	SLC25A24	ENSSSCG00000006848	ENSSSCT00000046683.2	protein_coding	4/11	-	691	510	170	T	acT/acC	rs322079801	-	1	EntrezGene	-	A2	-
6_142645657_C/T	0.144	0	6:142645657-142645657	upstream_gene_variant	MODIFIER	SRSF11	ENSSSCG00000003791	ENSSSCT00000004195.3	protein_coding	-	-	-	-	-	-	-	-	3584	-1	EntrezGene	-	P1	-
7_46571374_T/C	-0.152	0	7:46571374-46571374	upstream_gene_variant	MODIFIER	GSTA1	ENSSSCG00000002623	ENSSSCT00000002910.4	protein_coding	-	-	-	-	-	-	-	rs1110933145	3955	-1	EntrezGene	-	-	-
7_46571374_T/C	-0.152	0	7:46571374-46571374	upstream_gene_variant	MODIFIER	GSTA1	ENSSSCG00000002623	ENSSSCT00000044835.2	protein_coding	-	-	-	-	-	-	-	rs1110933145	3646	-1	EntrezGene	-	-	-
7_46571374_T/C	-0.152	0	7:46571374-46571374	upstream_gene_variant	MODIFIER	GSTA1	ENSSSCG00000002623	ENSSSCT00000056200.2	protein_coding	-	-	-	-	-	-	-	rs1110933145	3955	-1	EntrezGene	-	P1	-
7_46571374_T/C	-0.152	0	7:46571374-46571374	upstream_gene_variant	MODIFIER	GSTA1	ENSSSCG00000002623	ENSSSCT00000075307.1	protein_coding	-	-	-	-	-	-	-	rs1110933145	3955	-1	EntrezGene	-	-	-
8_70157723_G/T	0.415	0.0202013	8:70157723-70157723	intron_variant	MODIFIER	CXCL2	ENSSSCG00000008959	ENSSSCT00000061620.2	protein_coding	-	3/3	-	-	-	-	-	-	-	1	EntrezGene	-	A2	-
8_70157723_G/T	0.415	0.0202013	8:70157723-70157723	splice_acceptor_variant	HIGH	CXCL2	ENSSSCG00000008959	ENSSSCT00000034640.3	protein_coding	-	2/3	-	-	-	-	-	-	-	1	EntrezGene	-	P5	-
8_70157723_G/T	0.415	0.0202013	8:70157723-70157723	splice_acceptor_variant	HIGH	CXCL2	ENSSSCG00000008959	ENSSSCT00000040395.2	protein_coding	-	2/3	-	-	-	-	-	-	-	1	EntrezGene	-	A2	-
8_70157723_G/T	0.415	0.0202013	8:70157723-70157723	splice_acceptor_variant	HIGH	CXCL2	ENSSSCG00000008959	ENSSSCT00000044770.2	protein_coding	-	2/3	-	-	-	-	-	-	-	1	EntrezGene	-	A2	-
9_1294521_A/G	0.599	0	9:1294521-1294521	synonymous_variant	LOW	EIF3F	ENSSSCG00000039647	ENSSSCT00000065336.2	protein_coding	4/10	-	522	522	174	A	gcT/gcC	-	-	-1	HGNC	HGNC:3275	P1	-
9_1294522_G/C	0.599	0	9:1294522-1294522	missense_variant	MODERATE	EIF3F	ENSSSCG00000039647	ENSSSCT00000065336.2	protein_coding	4/10	-	521	521	174	A/G	gCt/gGt	-	-	-1	HGNC	HGNC:3275	P1	tolerated(1)
14_6808253_C/T	0.295	0.00115326	14:6808253-6808253	downstream_gene_variant	MODIFIER	SLC39A14	ENSSSCG00000032622	ENSSSCT00000010550.3	protein_coding	-	-	-	-	-	-	-	-	4603	1	HGNC	HGNC:20858	A2	-
14_6808253_C/T	0.295	0.00115326	14:6808253-6808253	downstream_gene_variant	MODIFIER	SLC39A14	ENSSSCG00000032622	ENSSSCT00000040581.2	protein_coding	-	-	-	-	-	-	-	-	4583	1	HGNC	HGNC:20858	P5	-
14_6808253_C/T	0.295	0.00115326	14:6808253-6808253	downstream_gene_variant	MODIFIER	SLC39A14	ENSSSCG00000032622	ENSSSCT00000074613.1	protein_coding	-	-	-	-	-	-	-	-	4583	1	HGNC	HGNC:20858	-	-
14_6808253_C/T	0.295	0.00115326	14:6808253-6808253	intron_variant	MODIFIER	SORBS3	ENSSSCG00000009626	ENSSSCT00000010552.4	protein_coding	-	1/17	-	-	-	-	-	-	-	1	HGNC	HGNC:30907	P1	-
14_91531254_A/C	0.187	0.0203574	14:91531254-91531254	3_prime_UTR_variant	MODIFIER	CXCL12	ENSSSCG00000034973	ENSSSCT00000077148.1	protein_coding	5/6	-	5742	-	-	-	-	rs346401196	-	1	HGNC	HGNC:10672	-	-
14_91531254_A/C	0.187	0.0203574	14:91531254-91531254	intron_variant	MODIFIER	CXCL12	ENSSSCG00000034973	ENSSSCT00000011398.5	protein_coding	-	4/4	-	-	-	-	-	rs346401196	-	1	HGNC	HGNC:10672	P1	-
14_91531254_A/C	0.187	0.0203574	14:91531254-91531254	intron_variant	MODIFIER	CXCL12	ENSSSCG00000034973	ENSSSCT00000046183.2	protein_coding	-	3/4	-	-	-	-	-	rs346401196	-	1	HGNC	HGNC:10672	-	-
16_32441415_A/C	-0.493	0.0468774	16:32441415-32441415	3_prime_UTR_variant	MODIFIER	MOCS2	ENSSSCG00000016888	ENSSSCT00000077011.1	protein_coding	7/8	-	2098	-	-	-	-	rs332564681	-	-1	HGNC	HGNC:7193	P1	-
16_32441415_A/C	-0.493	0.0468774	16:32441415-32441415	3_prime_UTR_variant	MODIFIER	MOCS2	ENSSSCG00000016888	ENSSSCT00000084281.1	protein_coding	7/8	-	2036	-	-	-	-	rs332564681	-	-1	HGNC	HGNC:7193	-	-
16_32441415_A/C	-0.493	0.0468774	16:32441415-32441415	downstream_gene_variant	MODIFIER	ITGA2	ENSSSCG00000016887	ENSSSCT00000018391.4	protein_coding	-	-	-	-	-	-	-	rs332564681	4312	1	HGNC	HGNC:6137	P1	-
16_32441415_A/C	-0.493	0.0468774	16:32441415-32441415	downstream_gene_variant	MODIFIER	MOCS2	ENSSSCG00000016888	ENSSSCT00000018392.4	protein_coding	-	-	-	-	-	-	-	rs332564681	48	-1	HGNC	HGNC:7193	-	-
16_32441415_A/C	-0.493	0.0468774	16:32441415-32441415	downstream_gene_variant	MODIFIER	MOCS2	ENSSSCG00000016888	ENSSSCT00000070686.1	protein_coding	-	-	-	-	-	-	-	rs332564681	1293	-1	HGNC	HGNC:7193	-	-
16_32441415_A/C	-0.493	0.0468774	16:32441415-32441415	downstream_gene_variant	MODIFIER	ITGA2	ENSSSCG00000016887	ENSSSCT00000081667.1	protein_coding	-	-	-	-	-	-	-	rs332564681	4312	1	HGNC	HGNC:6137	-	-
16_32441415_A/C	-0.493	0.0468774	16:32441415-32441415	intron_variant	MODIFIER	MOCS2	ENSSSCG00000016888	ENSSSCT00000062923.2	protein_coding	-	6/6	-	-	-	-	-	rs332564681	-	-1	HGNC	HGNC:7193	-	-
17_51501248_A/C	-0.514	0.0297546	17:51501248-51501248	upstream_gene_variant	MODIFIER	SPATA2	ENSSSCG00000033324	ENSSSCT00000059114.2	protein_coding	-	-	-	-	-	-	-	-	578	-1	HGNC	HGNC:14681	P1	-
AEMK02000328.1_606639_C/T	-0.308	0	AEMK02000328.1:606639-606639	intron_variant	MODIFIER	COL6A2	ENSSSCG00000028022	ENSSSCT00000023788.3	protein_coding	-	9/18	-	-	-	-	-	-	-	-1	HGNC	HGNC:2212	-	-
AEMK02000328.1_606641_T/G	-0.309	0	AEMK02000328.1:606641-606641	intron_variant	MODIFIER	COL6A2	ENSSSCG00000028022	ENSSSCT00000023788.3	protein_coding	-	9/18	-	-	-	-	-	-	-	-1	HGNC	HGNC:2212	-	-
AEMK02000328.1_606644_G/A	-0.107	0	AEMK02000328.1:606644-606644	intron_variant	MODIFIER	COL6A2	ENSSSCG00000028022	ENSSSCT00000023788.3	protein_coding	-	9/18	-	-	-	-	-	-	-	-1	HGNC	HGNC:2212	-	-
