# Supplementary material for: Chemerin Impact on Alternative mRNA Transcription in the Porcine Luteal Cells
Source: Cells. 2022 Feb 17;11(4):715. doi: 10.3390/cells11040715 (PMC8870241; doi:10.3390/cells11040715)
Supplement: Supplementary file 1 [file cells-11-00715-s001.zip › Supplementary_materials/Table_S4.xlsx]

## Sheet: ASE_GO
Term	ID	Input number	Background number	P-Value	FDR	Input	Hyperlink
CXCR chemokine receptor binding	GO:0045236	2	8	1.50201e-05	0.0026135	CXCL12|CXCL2	http://amigo.geneontology.org/amigo/term/GO:0045236
chemokine activity	GO:0008009	2	33	0.000196876	0.0171282	CXCL12|CXCL2	http://amigo.geneontology.org/amigo/term/GO:0008009
chemokine-mediated signaling pathway	GO:0070098	2	50	0.000436161	0.0252974	CXCL12|CXCL2	http://amigo.geneontology.org/amigo/term/GO:0070098
focal adhesion	GO:0005925	2	112	0.00207339	0.0345294	ITGA2|SORBS3	http://amigo.geneontology.org/amigo/term/GO:0005925
immune response	GO:0006955	2	133	0.00289044	0.0345294	CXCL12|CXCL2	http://amigo.geneontology.org/amigo/term/GO:0006955
substrate-dependent cell migration	GO:0006929	1	5	0.00358002	0.0345294	ITGA2	http://amigo.geneontology.org/amigo/term/GO:0006929
Mo-molybdopterin cofactor biosynthetic process	GO:0006777	1	5	0.00358002	0.0345294	MOCS2	http://amigo.geneontology.org/amigo/term/GO:0006777
iron ion transmembrane transport	GO:0034755	1	5	0.00358002	0.0345294	SLC39A14	http://amigo.geneontology.org/amigo/term/GO:0034755
manganese ion transmembrane transport	GO:0071421	1	5	0.00358002	0.0345294	SLC39A14	http://amigo.geneontology.org/amigo/term/GO:0071421
manganese ion transmembrane transporter activity	GO:0005384	1	5	0.00358002	0.0345294	SLC39A14	http://amigo.geneontology.org/amigo/term/GO:0005384
regulation of cell death	GO:0010941	1	5	0.00358002	0.0345294	SLC25A24	http://amigo.geneontology.org/amigo/term/GO:0010941
1-phosphatidylinositol-4-phosphate 3-kinase activity	GO:0035005	1	5	0.00358002	0.0345294	PIK3C2A	http://amigo.geneontology.org/amigo/term/GO:0035005
regulation of tumor necrosis factor-mediated signaling pathway	GO:0010803	1	5	0.00358002	0.0345294	SPATA2	http://amigo.geneontology.org/amigo/term/GO:0010803
vinculin binding	GO:0017166	1	6	0.00417552	0.0345294	SORBS3	http://amigo.geneontology.org/amigo/term/GO:0017166
mesodermal cell differentiation	GO:0048333	1	6	0.00417552	0.0345294	ITGA2	http://amigo.geneontology.org/amigo/term/GO:0048333
IRES-dependent viral translational initiation	GO:0075522	1	6	0.00417552	0.0345294	EIF3F	http://amigo.geneontology.org/amigo/term/GO:0075522
zinc ion import across plasma membrane	GO:0071578	1	7	0.00477068	0.0345294	SLC39A14	http://amigo.geneontology.org/amigo/term/GO:0071578
eukaryotic translation initiation factor 3 complex, eIF3m	GO:0071541	1	7	0.00477068	0.0345294	EIF3F	http://amigo.geneontology.org/amigo/term/GO:0071541
1-phosphatidylinositol-3-kinase activity	GO:0016303	1	7	0.00477068	0.0345294	PIK3C2A	http://amigo.geneontology.org/amigo/term/GO:0016303
phosphatidylinositol kinase activity	GO:0052742	1	8	0.00536551	0.0345294	PIK3C2A	http://amigo.geneontology.org/amigo/term/GO:0052742
basal part of cell	GO:0045178	1	9	0.00596001	0.0345294	ITGA2	http://amigo.geneontology.org/amigo/term/GO:0045178
induction of positive chemotaxis	GO:0050930	1	10	0.00655418	0.0345294	CXCL12	http://amigo.geneontology.org/amigo/term/GO:0050930
phosphatidylinositol-3-phosphate biosynthetic process	GO:0036092	1	10	0.00655418	0.0345294	PIK3C2A	http://amigo.geneontology.org/amigo/term/GO:0036092
external side of plasma membrane	GO:0009897	2	210	0.00695852	0.0345294	ITGA2|CXCL12	http://amigo.geneontology.org/amigo/term/GO:0009897
sterol transporter activity	GO:0015248	1	11	0.00714801	0.0345294	OSBP	http://amigo.geneontology.org/amigo/term/GO:0015248
intracellular cholesterol transport	GO:0032367	1	11	0.00714801	0.0345294	OSBP	http://amigo.geneontology.org/amigo/term/GO:0032367
perinuclear endoplasmic reticulum	GO:0097038	1	11	0.00714801	0.0345294	OSBP	http://amigo.geneontology.org/amigo/term/GO:0097038
translation initiation factor binding	GO:0031369	1	11	0.00714801	0.0345294	EIF3F	http://amigo.geneontology.org/amigo/term/GO:0031369
cell-substrate adhesion	GO:0031589	1	12	0.00774151	0.0345294	SORBS3	http://amigo.geneontology.org/amigo/term/GO:0031589
mitochondrial transport	GO:0006839	1	12	0.00774151	0.0345294	SLC25A24	http://amigo.geneontology.org/amigo/term/GO:0006839
isopeptidase activity	GO:0070122	1	12	0.00774151	0.0345294	EIF3F	http://amigo.geneontology.org/amigo/term/GO:0070122
positive regulation of G protein-coupled receptor signaling pathway	GO:0045745	1	12	0.00774151	0.0345294	SLC39A14	http://amigo.geneontology.org/amigo/term/GO:0045745
nuclear speck	GO:0016607	2	227	0.00807429	0.0345294	MOCS2|SRSF11	http://amigo.geneontology.org/amigo/term/GO:0016607
positive regulation of cell migration involved in sprouting angiogenesis	GO:0090050	1	13	0.00833468	0.0345294	PIK3C2A	http://amigo.geneontology.org/amigo/term/GO:0090050
sterol binding	GO:0032934	1	13	0.00833468	0.0345294	OSBP	http://amigo.geneontology.org/amigo/term/GO:0032934
eukaryotic 48S preinitiation complex	GO:0033290	1	14	0.00892752	0.0353043	EIF3F	http://amigo.geneontology.org/amigo/term/GO:0033290
leukocyte chemotaxis	GO:0030595	1	14	0.00892752	0.0353043	CXCL2	http://amigo.geneontology.org/amigo/term/GO:0030595
phosphatidylinositol 3-kinase complex	GO:0005942	1	15	0.00952002	0.0356601	PIK3C2A	http://amigo.geneontology.org/amigo/term/GO:0005942
formation of cytoplasmic translation initiation complex	GO:0001732	1	15	0.00952002	0.0356601	EIF3F	http://amigo.geneontology.org/amigo/term/GO:0001732
cellular response to glucose stimulus	GO:0071333	1	16	0.0101122	0.0356601	SLC39A14	http://amigo.geneontology.org/amigo/term/GO:0071333
glutathione transferase activity	GO:0004364	1	16	0.0101122	0.0356601	GSTA1	http://amigo.geneontology.org/amigo/term/GO:0004364
eukaryotic 43S preinitiation complex	GO:0016282	1	16	0.0101122	0.0356601	EIF3F	http://amigo.geneontology.org/amigo/term/GO:0016282
cell adhesion mediated by integrin	GO:0033627	1	17	0.010704	0.0356601	ITGA2	http://amigo.geneontology.org/amigo/term/GO:0033627
zinc ion transmembrane transporter activity	GO:0005385	1	18	0.0112955	0.0356601	SLC39A14	http://amigo.geneontology.org/amigo/term/GO:0005385
inorganic anion transport	GO:0015698	1	18	0.0112955	0.0356601	SLC39A14	http://amigo.geneontology.org/amigo/term/GO:0015698
gluconeogenesis	GO:0006094	1	18	0.0112955	0.0356601	SLC39A14	http://amigo.geneontology.org/amigo/term/GO:0006094
nucleoplasm	GO:0005654	4	1546	0.0116165	0.0356601	SPATA2|PIK3C2A|SRSF11|OSBP	http://amigo.geneontology.org/amigo/term/GO:0005654
cellular zinc ion homeostasis	GO:0006882	1	19	0.0118867	0.0356601	SLC39A14	http://amigo.geneontology.org/amigo/term/GO:0006882
phosphatidylinositol-4-phosphate binding	GO:0070273	1	19	0.0118867	0.0356601	OSBP	http://amigo.geneontology.org/amigo/term/GO:0070273
glutathione metabolic process	GO:0006749	1	19	0.0118867	0.0356601	GSTA1	http://amigo.geneontology.org/amigo/term/GO:0006749
xenobiotic metabolic process	GO:0006805	1	22	0.0136583	0.0396089	GSTA1	http://amigo.geneontology.org/amigo/term/GO:0006805
ATP transmembrane transporter activity	GO:0005347	1	22	0.0136583	0.0396089	SLC25A24	http://amigo.geneontology.org/amigo/term/GO:0005347
phosphatidylinositol 3-kinase signaling	GO:0014065	1	23	0.0142481	0.0400637	PIK3C2A	http://amigo.geneontology.org/amigo/term/GO:0014065
ATP transport	GO:0015867	1	24	0.0148376	0.0400637	SLC25A24	http://amigo.geneontology.org/amigo/term/GO:0015867
defense response	GO:0006952	1	25	0.0154268	0.0400637	CXCL12	http://amigo.geneontology.org/amigo/term/GO:0006952
protein K63-linked deubiquitination	GO:0070536	1	25	0.0154268	0.0400637	SPATA2	http://amigo.geneontology.org/amigo/term/GO:0070536
intermembrane lipid transfer	GO:0120009	1	26	0.0160157	0.0403873	OSBP	http://amigo.geneontology.org/amigo/term/GO:0120009
chondrocyte differentiation	GO:0002062	1	26	0.0160157	0.0403873	SLC39A14	http://amigo.geneontology.org/amigo/term/GO:0002062
RNA splicing	GO:0008380	1	29	0.0177803	0.042969	SRSF11	http://amigo.geneontology.org/amigo/term/GO:0008380
metallopeptidase activity	GO:0008237	1	29	0.0177803	0.042969	EIF3F	http://amigo.geneontology.org/amigo/term/GO:0008237
amyloid-beta binding	GO:0001540	1	31	0.018955	0.0445699	ITGA2	http://amigo.geneontology.org/amigo/term/GO:0001540
late endosome membrane	GO:0031902	1	31	0.018955	0.0445699	SLC39A14	http://amigo.geneontology.org/amigo/term/GO:0031902
positive regulation of stress fiber assembly	GO:0051496	1	32	0.0195419	0.0447407	SORBS3	http://amigo.geneontology.org/amigo/term/GO:0051496
positive regulation of autophagy	GO:0010508	1	32	0.0195419	0.0447407	PIK3C2A	http://amigo.geneontology.org/amigo/term/GO:0010508
phosphatidylinositol-mediated signaling	GO:0048015	1	33	0.0201285	0.0454851	PIK3C2A	http://amigo.geneontology.org/amigo/term/GO:0048015
antimicrobial humoral immune response mediated by antimicrobial peptide	GO:0061844	1	34	0.0207147	0.0462097	CXCL2	http://amigo.geneontology.org/amigo/term/GO:0061844
early endosome membrane	GO:0031901	1	35	0.0213006	0.0469152	SLC39A14	http://amigo.geneontology.org/amigo/term/GO:0031901
regulation of inflammatory response	GO:0050727	1	37	0.0224714	0.0488752	SPATA2	http://amigo.geneontology.org/amigo/term/GO:0050727

## Sheet: DAS_GO
Term	ID	Input number	Background number	P-Value	FDR	Input	Hyperlink
immune response	GO:0006955	7	133	2.69174e-07	0.000159082	CTSS|SLA-DQB1|CD274|CCRL2|PDCD1LG2|CXCL12|CSF3	http://amigo.geneontology.org/amigo/term/GO:0006955
cytoplasm	GO:0005737	21	2398	1.04389e-05	0.00308468	HSCB|UBE2D1|CPSF6|BEX4|MCM3AP|ARNT|SIX4|S100A1|MX2|CCRL2|PIH1D2|TWF2|FBXL14|PPP1R18|DUSP4|RITA1|MSRB2|EEF1AKMT3|MARCKSL1|IQGAP2|ENSA	http://amigo.geneontology.org/amigo/term/GO:0005737
mitochondrial outer membrane	GO:0005741	4	62	5.29096e-05	0.00842733	GPAM|MCL1|CISD1|BCL2A1	http://amigo.geneontology.org/amigo/term/GO:0005741
external side of plasma membrane	GO:0009897	6	210	5.70378e-05	0.00842733	CD274|CCRL2|FLOT1|ECE1|PDCD1LG2|CXCL12	http://amigo.geneontology.org/amigo/term/GO:0009897
protein homodimerization activity	GO:0042803	7	414	0.000330794	0.0390999	CDA|ZBTB7B|BCL2A1|NR2F2|TENM1|MCL1|ECE1	http://amigo.geneontology.org/amigo/term/GO:0042803
signal transduction	GO:0007165	7	435	0.000442651	0.0436011	CD274|ARHGAP21|RANGAP1|TENM1|PDCD1LG2|FAM13A|CSF3	http://amigo.geneontology.org/amigo/term/GO:0007165

## Sheet: cisDEL_GO
Term	ID	Input number	Background number	P-Value	FDR	Input	Hyperlink
vascular associated smooth muscle cell development	GO:0097084	1	5	0.000896409	0.0100795	RAMP2	http://amigo.geneontology.org/amigo/term/GO:0097084
adherens junction assembly	GO:0034333	1	6	0.00104575	0.0100795	RAMP2	http://amigo.geneontology.org/amigo/term/GO:0034333
basement membrane assembly	GO:0070831	1	6	0.00104575	0.0100795	RAMP2	http://amigo.geneontology.org/amigo/term/GO:0070831
negative regulation of vascular permeability	GO:0043116	1	8	0.00134439	0.0100795	RAMP2	http://amigo.geneontology.org/amigo/term/GO:0043116
positive regulation of vasculogenesis	GO:2001214	1	8	0.00134439	0.0100795	RAMP2	http://amigo.geneontology.org/amigo/term/GO:2001214
toll-like receptor 4 signaling pathway	GO:0034142	1	9	0.00149368	0.0100795	S100A14	http://amigo.geneontology.org/amigo/term/GO:0034142
cellular response to hormone stimulus	GO:0032870	1	10	0.00164296	0.0100795	RAMP2	http://amigo.geneontology.org/amigo/term/GO:0032870
S100 protein binding	GO:0044548	1	11	0.00179221	0.0100795	KCNK3	http://amigo.geneontology.org/amigo/term/GO:0044548
cellular response to vascular endothelial growth factor stimulus	GO:0035924	1	12	0.00194146	0.0100795	RAMP2	http://amigo.geneontology.org/amigo/term/GO:0035924
stabilization of membrane potential	GO:0030322	1	13	0.00209068	0.0100795	KCNK3	http://amigo.geneontology.org/amigo/term/GO:0030322
potassium ion leak channel activity	GO:0022841	1	13	0.00209068	0.0100795	KCNK3	http://amigo.geneontology.org/amigo/term/GO:0022841
positive regulation of monocyte chemotaxis	GO:0090026	1	14	0.00223989	0.0100795	S100A14	http://amigo.geneontology.org/amigo/term/GO:0090026
coreceptor activity	GO:0015026	1	17	0.00268742	0.0110831	RAMP2	http://amigo.geneontology.org/amigo/term/GO:0015026
regulation of G protein-coupled receptor signaling pathway	GO:0008277	1	19	0.00298569	0.0110831	RAMP2	http://amigo.geneontology.org/amigo/term/GO:0008277
sprouting angiogenesis	GO:0002040	1	20	0.00313479	0.0110831	RAMP2	http://amigo.geneontology.org/amigo/term/GO:0002040
negative regulation of endothelial cell apoptotic process	GO:2000352	1	21	0.00328389	0.0110831	RAMP2	http://amigo.geneontology.org/amigo/term/GO:2000352
receptor internalization	GO:0031623	1	23	0.00358202	0.0113782	RAMP2	http://amigo.geneontology.org/amigo/term/GO:0031623
regulation of blood pressure	GO:0008217	1	27	0.00417809	0.0125343	RAMP2	http://amigo.geneontology.org/amigo/term/GO:0008217
calcium ion transport	GO:0006816	1	32	0.00492279	0.0136935	RAMP2	http://amigo.geneontology.org/amigo/term/GO:0006816
cytoplasmic vesicle membrane	GO:0030659	1	33	0.00507168	0.0136935	ZNRF2	http://amigo.geneontology.org/amigo/term/GO:0030659
bicellular tight junction assembly	GO:0070830	1	37	0.00566708	0.0145725	RAMP2	http://amigo.geneontology.org/amigo/term/GO:0070830
vasculogenesis	GO:0001570	1	43	0.00655968	0.016101	RAMP2	http://amigo.geneontology.org/amigo/term/GO:0001570
calcium-dependent protein binding	GO:0048306	1	47	0.00715441	0.0167973	S100A14	http://amigo.geneontology.org/amigo/term/GO:0048306
response to lipopolysaccharide	GO:0032496	1	51	0.00774887	0.017435	S100A14	http://amigo.geneontology.org/amigo/term/GO:0032496
defense response to bacterium	GO:0042742	1	61	0.00923386	0.0194862	S100A14	http://amigo.geneontology.org/amigo/term/GO:0042742
positive regulation of angiogenesis	GO:0045766	1	73	0.0110136	0.0212406	RAMP2	http://amigo.geneontology.org/amigo/term/GO:0045766
protein transport	GO:0015031	1	89	0.013383	0.0227013	RAMP2	http://amigo.geneontology.org/amigo/term/GO:0015031
protein localization to plasma membrane	GO:0072659	1	92	0.0138267	0.0227013	RAMP2	http://amigo.geneontology.org/amigo/term/GO:0072659
heart development	GO:0007507	1	95	0.0142704	0.0227013	RAMP2	http://amigo.geneontology.org/amigo/term/GO:0007507
adenylate cyclase-activating G protein-coupled receptor signaling pathway	GO:0007189	1	97	0.014566	0.0227013	RAMP2	http://amigo.geneontology.org/amigo/term/GO:0007189
potassium ion transmembrane transport	GO:0071805	1	98	0.0147138	0.0227013	KCNK3	http://amigo.geneontology.org/amigo/term/GO:0071805
angiogenesis	GO:0001525	1	115	0.017224	0.025836	RAMP2	http://amigo.geneontology.org/amigo/term/GO:0001525
receptor complex	GO:0043235	1	141	0.0210538	0.0299186	RAMP2	http://amigo.geneontology.org/amigo/term/GO:0043235
positive regulation of gene expression	GO:0010628	1	156	0.0232583	0.0306328	RAMP2	http://amigo.geneontology.org/amigo/term/GO:0010628
ubiquitin protein ligase activity	GO:0061630	1	209	0.0310174	0.0398795	ZNRF2	http://amigo.geneontology.org/amigo/term/GO:0061630
intracellular protein transport	GO:0006886	1	229	0.0339333	0.0416455	RAMP2	http://amigo.geneontology.org/amigo/term/GO:0006886
protein-containing complex	GO:0032991	1	229	0.0339333	0.0416455	ZNRF2	http://amigo.geneontology.org/amigo/term/GO:0032991
protein ubiquitination	GO:0016567	1	278	0.0410496	0.0483586	ZNRF2	http://amigo.geneontology.org/amigo/term/GO:0016567
perinuclear region of cytoplasm	GO:0048471	1	279	0.0411944	0.0483586	S100A14	http://amigo.geneontology.org/amigo/term/GO:0048471

## Sheet: transDEL_GO
Term	ID	Input number	Background number	P-Value	FDR	Input	Hyperlink
extracellular space	GO:0005615	50	865	9.44507e-23	1.66517e-19	CCL2|NGF|TGFB3|CCL4|CCL5|TINAGL1|METRNL|PPBP|TFPI2|IL27|IL1A|SRGN|SEMA4A|S100A13|S100A14|GSN|ADAMTS4|LOXL4|GLDN|ADAMTS9|C9|HBEGF|INHBB|S100A9|S100A8|CRISPLD2|CXCL8|S100A16|PDGFA|COL8A1|GREM1|PDGFD|FRZB|MMP9|CTSZ|VEGFA|IL18|CXCL2|F8|FAM20A|TNFAIP6|COL4A5|CSF2|CSF3|IL6|SPP1|ARG1|LAMA1|CCL3L1|CHI3L2	http://amigo.geneontology.org/amigo/term/GO:0005615
inflammatory response	GO:0006954	18	150	1.13917e-13	4.86171e-11	CCL2|IL18|PTGFR|CXCL2|CCL4|IL23A|CCL5|CXCL8|CD40|KIT|IL6|BDKRB1|PPBP|PTGS2|IL27|RELB|IL1A|CCL3L1	http://amigo.geneontology.org/amigo/term/GO:0006954
cytoplasm	GO:0005737	60	2398	7.96709e-11	1.00328e-08	ERAP1|CCL5|DHFR|MYO1D|PTGFR|NKD2|PKIB|PPA1|MAPK13|PMM2|DAB2|CD248|PLA2G4A|IQGAP2|GSN|CSDC2|STAT1|S100A9|MT3|PSMB10|TPM1|IL1R2|CAST|PSMB8|ISG15|ENSA|CLIP4|PSMA6|S100A16|MARCKSL1|RCAN2|HSPB1|FRZB|MAF|PSME2|TRIM21|RAMP2|PRKAG2|VEGFA|PTGES|RNF19B|TUFT1|NTN1|EGLN3|LIMK2|CASP3|PNP|PARP14|FAM111A|GRB14|TNFAIP3|PTPN14|STAT5A|RDH10|ARHGAP18|ARG1|IPO5|TACC2|CCL3L1|PKP2	http://amigo.geneontology.org/amigo/term/GO:0005737
signal transduction	GO:0007165	22	435	1.74449e-09	1.70863e-07	ERAP1|IL23A|RRAD|NFKBIB|CD34|NGF|IL27|FAM13A|STAT1|ARHGAP21|SIT1|CBLB|PLPP2|RASL11B|METRNL|MRAS|VEGFA|PDCD1LG2|CD274|AFDN|CSF3|SPP1	http://amigo.geneontology.org/amigo/term/GO:0007165
immune response	GO:0006955	13	133	3.13881e-09	2.6351e-07	CXCL2|SLA-DQB1|CCL5|PNP|SLA-DMA|CSF2|CSF3|PPBP|COLEC12|IL1A|PDCD1LG2|CD274|CXCL8	http://amigo.geneontology.org/amigo/term/GO:0006955
neutrophil chemotaxis	GO:0030593	9	46	3.9287e-09	3.01143e-07	CCL2|CXCL2|CCL4|CCL5|CXCL8|PPBP|S100A9|S100A8|CCL3L1	http://amigo.geneontology.org/amigo/term/GO:0030593
cytokine activity	GO:0005125	12	120	1.01051e-08	6.34861e-07	IL18|TGFB3|IL23A|NTN1|SPP1|CSF2|CSF3|IL6|INHBB|VEGFA|IL27|IL1A	http://amigo.geneontology.org/amigo/term/GO:0005125
cellular response to lipopolysaccharide	GO:0071222	10	72	1.01971e-08	6.34861e-07	CXCL2|ANKRD1|NFKBIB|CXCL8|IL6|PPBP|IL1A|PDCD1LG2|CD274|ZC3H12A	http://amigo.geneontology.org/amigo/term/GO:0071222
growth factor activity	GO:0008083	11	110	4.1991e-08	2.11515e-06	PDGFA|NGF|TGFB3|PDGFD|PPBP|CSF2|CSF3|IL6|HBEGF|INHBB|VEGFA	http://amigo.geneontology.org/amigo/term/GO:0008083
cellular response to interleukin-1	GO:0071347	8	44	4.86138e-08	2.38072e-06	CCL2|ANKRD1|CCL4|CCL5|CXCL8|CD40|ZC3H12A|CCL3L1	http://amigo.geneontology.org/amigo/term/GO:0071347
chemokine activity	GO:0008009	7	33	1.35644e-07	5.69381e-06	CCL2|CXCL2|CCL4|CCL5|CXCL8|PPBP|CCL3L1	http://amigo.geneontology.org/amigo/term/GO:0008009
positive regulation of angiogenesis	GO:0045766	9	73	1.42908e-07	5.85921e-06	ERAP1|CXCL8|CD34|CD40|RAMP2|VEGFA|ZC3H12A|IL1A|CDH5	http://amigo.geneontology.org/amigo/term/GO:0045766
positive regulation of cell population proliferation	GO:0008284	14	228	1.87073e-07	7.49569e-06	MARCKSL1|PDGFA|PTGFR|TGFB3|PDGFD|STAT1|HBEGF|CSF3|IL18|STAT5A|VEGFA|S100A13|CD248|ESM1	http://amigo.geneontology.org/amigo/term/GO:0008284
cell surface	GO:0009986	16	306	1.99168e-07	7.80296e-06	PDGFA|SDC4|GLDN|PLAUR|ADAM17|ADAMTS9|CD93|RAMP2|HBEGF|VEGFA|SLA-DMA|BST2|PDCD1LG2|CD274|MEGF6|IQGAP2	http://amigo.geneontology.org/amigo/term/GO:0009986
extracellular region	GO:0005576	17	348	2.06609e-07	7.9185e-06	COL8A1|INHBB|FRZB|THBS2|PTGFR|C1QC|ERAP1|CSF3|CD163|C1QB|ISG15|CHI3L2|NTN1|MEGF6|TUFT1|ESM1|GSN	http://amigo.geneontology.org/amigo/term/GO:0005576
cellular response to tumor necrosis factor	GO:0071356	8	58	3.28553e-07	1.13576e-05	CCL2|ANKRD1|CCL4|CCL5|CXCL8|CD40|ZC3H12A|CCL3L1	http://amigo.geneontology.org/amigo/term/GO:0071356
positive regulation of tyrosine phosphorylation of STAT protein	GO:0042531	7	40	4.30895e-07	1.40679e-05	IL18|IL23A|CCL5|PARP14|CD40|CSF2|IL6	http://amigo.geneontology.org/amigo/term/GO:0042531
protein kinase B signaling	GO:0043491	6	26	7.142e-07	2.24845e-05	CCL2|CCL5|MT3|CD40|CSF2|CCL3L1	http://amigo.geneontology.org/amigo/term/GO:0043491
positive regulation of protein autophosphorylation	GO:0031954	5	14	1.02971e-06	3.18486e-05	RAP2B|PDGFA|VEGFA|PDGFD|NBN	http://amigo.geneontology.org/amigo/term/GO:0031954
positive regulation of cell migration	GO:0030335	10	124	1.09911e-06	3.34092e-05	PDGFA|PDGFD|ITGA6|KIT|PDPN|DAB2|SEMA4A|CDH5|CCL3L1|CAV1	http://amigo.geneontology.org/amigo/term/GO:0030335
cytosol	GO:0005829	45	2056	1.161e-06	3.46923e-05	AFDN|MOV10|NFKBIB|HERC6|SYNC|MCL1|PPA1|ADAM17|PMM2|IL1A|CCDC8|GSN|MAP3K8|ANKRD1|STAT1|NBEAL2|FMNL3|CAST|ARHGAP18|S100A8|RELB|NFKB2|MID1IP1|RAP2B|TBC1D2B|TRAF2|NUB1|TRIM21|ADA|LMNA|RNF19B|CDA|EGLN3|CASP3|ETV6|PNP|PARP14|EIF2AK2|STAT5A|TTC37|BCL3|ARG1|FLNC|LMOD1|CCL3L1	http://amigo.geneontology.org/amigo/term/GO:0005829
calcium ion binding	GO:0005509	20	542	1.25408e-06	3.68491e-05	PLA2G4A|CBLB|VLDLR|CCBE1|MEGF6|CD248|ACTN4|THBS2|CD93|CLEC4E|ADGRL4|S100A9|S100A8|CANT1|GSN|S100A13|ITPR1|CDH5|S100A14|S100A16	http://amigo.geneontology.org/amigo/term/GO:0005509
positive regulation of ERK1 and ERK2 cascade	GO:0070374	10	130	1.64021e-06	4.72761e-05	CCL2|PDGFA|PDGFD|CCL4|CCL5|ALKAL1|MT3|ICAM1|ADAM17|CCL3L1	http://amigo.geneontology.org/amigo/term/GO:0070374
chemokine-mediated signaling pathway	GO:0070098	7	50	1.66257e-06	4.72761e-05	CCL2|CXCL2|CCL4|CCL5|CXCL8|PPBP|CCL3L1	http://amigo.geneontology.org/amigo/term/GO:0070098
negative regulation of apoptotic process	GO:0043066	12	204	2.16561e-06	5.96557e-05	PTGFR|BCL3|CASP3|MT3|EIF2AK2|CD27|IL6|STAT5A|VEGFA|MCL1|DAB2|IFIT1	http://amigo.geneontology.org/amigo/term/GO:0043066
positive regulation of smooth muscle cell proliferation	GO:0048661	5	17	2.27504e-06	6.17061e-05	IL6|IL18|HBEGF|STAT1|CCL5	http://amigo.geneontology.org/amigo/term/GO:0048661
external side of plasma membrane	GO:0009897	12	210	2.87719e-06	7.45954e-05	CD27|CD248|CD34|CD40|ITGA6|CD163|ICAM1|ADA|PDCD1LG2|CD274|CDH5|ITGA2	http://amigo.geneontology.org/amigo/term/GO:0009897
positive regulation of T cell proliferation	GO:0042102	6	37	4.3792e-06	0.000110293	IL23A|CCL5|CD274|IL6|PNP|PDCD1LG2	http://amigo.geneontology.org/amigo/term/GO:0042102
actin binding	GO:0003779	10	150	5.45341e-06	0.000131703	PDLIM4|PDLIM5|PDLIM2|MYH11|FMNL3|DAAM2|ANLN|ACTN4|FLNC|LMOD1	http://amigo.geneontology.org/amigo/term/GO:0003779
copper ion binding	GO:0005507	6	41	7.4575e-06	0.000172994	PTGS2|LOXL4|F8|MT3|IL1A|S100A13	http://amigo.geneontology.org/amigo/term/GO:0005507
MAPK cascade	GO:0000165	6	50	2.09056e-05	0.000449471	CCL2|IL18|MAP3K8|CCL5|MAPK13|CCL3L1	http://amigo.geneontology.org/amigo/term/GO:0000165
eosinophil chemotaxis	GO:0048245	4	13	2.15183e-05	0.000451628	CCL2|CCL4|CCL3L1|CCL5	http://amigo.geneontology.org/amigo/term/GO:0048245
positive regulation of MAP kinase activity	GO:0043406	5	29	2.17793e-05	0.000451727	PDGFA|VEGFA|PDGFD|CD40|KIT	http://amigo.geneontology.org/amigo/term/GO:0043406
innate immune response	GO:0045087	10	178	2.23437e-05	0.000458045	RELB|IL23A|CLEC4E|TRIM21|C9|S100A9|S100A8|IL27|BST2|HCK	http://amigo.geneontology.org/amigo/term/GO:0045087
defense response to protozoan	GO:0042832	4	14	2.74478e-05	0.000556213	ARG1|CD40|BCL3|GBP2	http://amigo.geneontology.org/amigo/term/GO:0042832
cellular response to interferon-gamma	GO:0071346	6	54	3.11693e-05	0.000610571	CCL2|CCL4|CCL5|GBP2|CCL3L1|GSN	http://amigo.geneontology.org/amigo/term/GO:0071346
defense response to virus	GO:0051607	7	83	3.54303e-05	0.000686413	MOV10|IL23A|STAT1|CD40|IL6|ISG15|BST2	http://amigo.geneontology.org/amigo/term/GO:0051607
extracellular matrix organization	GO:0030198	8	117	4.0372e-05	0.00077365	ADAMTS4|COL8A1|CRISPLD2|ADAMTS9|COL4A5|MMP9|NFKB2|BCL3	http://amigo.geneontology.org/amigo/term/GO:0030198
positive regulation of gene expression	GO:0010628	9	156	4.726e-05	0.000886376	PTGFR|ARX|MT3|RAMP2|IL1A|LMNA|CDH5|CCL3L1|CAV1	http://amigo.geneontology.org/amigo/term/GO:0010628
cell adhesion mediated by integrin	GO:0033627	4	17	5.24231e-05	0.000962729	ITGA2|ITGA11|ICAM1|ADAM17	http://amigo.geneontology.org/amigo/term/GO:0033627
interleukin-6 receptor binding	GO:0005138	3	5	5.43444e-05	0.000987723	IL6|ERAP1|ADAM17	http://amigo.geneontology.org/amigo/term/GO:0005138
regulation of cell shape	GO:0008360	7	92	6.53794e-05	0.00117616	CCL2|FMNL3|KIT|VEGFA|CCL3L1|SEMA4A|ARHGAP18	http://amigo.geneontology.org/amigo/term/GO:0008360
membrane raft	GO:0045121	7	93	6.97037e-05	0.00122888	RAP2B|CBLB|TRAF2|KCNE1|ICAM1|ADAM17|CAV1	http://amigo.geneontology.org/amigo/term/GO:0045121
positive regulation of defense response to virus by host	GO:0002230	4	19	7.63427e-05	0.00130672	ZC3H12A|IL27|IL23A|TRAF3IP2	http://amigo.geneontology.org/amigo/term/GO:0002230
CCR chemokine receptor binding	GO:0048020	4	19	7.63427e-05	0.00130672	CCL2|CCL4|CCL3L1|CCL5	http://amigo.geneontology.org/amigo/term/GO:0048020
negative regulation of nitric oxide biosynthetic process	GO:0045019	3	6	8.09096e-05	0.00137157	ZC3H12A|CD34|CAV1	http://amigo.geneontology.org/amigo/term/GO:0045019
negative regulation of intrinsic apoptotic signaling pathway	GO:2001243	4	20	9.08889e-05	0.00152607	PLAUR|MMP9|MCL1|PPIF	http://amigo.geneontology.org/amigo/term/GO:2001243
positive regulation of cell division	GO:0051781	4	21	0.000107348	0.00178542	IL1A|PPBP|TGFB3|VEGFA	http://amigo.geneontology.org/amigo/term/GO:0051781
RAGE receptor binding	GO:0050786	3	7	0.000114725	0.00187278	S100A13|S100A9|S100A8	http://amigo.geneontology.org/amigo/term/GO:0050786
muscle structure development	GO:0061061	3	7	0.000114725	0.00187278	PDLIM4|PDLIM5|PDLIM2	http://amigo.geneontology.org/amigo/term/GO:0061061
endopeptidase activity	GO:0004175	5	43	0.000119482	0.00193254	PSMB10|PSMB8|PSMA6|ADAM28|ADAM17	http://amigo.geneontology.org/amigo/term/GO:0004175
positive regulation of blood vessel endothelial cell migration	GO:0043536	4	23	0.000146592	0.0023283	STAT5A|VEGFA|CD40|ADAM17	http://amigo.geneontology.org/amigo/term/GO:0043536
lymphocyte chemotaxis	GO:0048247	4	23	0.000146592	0.0023283	CCL2|CCL4|CCL3L1|CCL5	http://amigo.geneontology.org/amigo/term/GO:0048247
cellular response to fibroblast growth factor stimulus	GO:0044344	3	8	0.000156573	0.00240034	CCL2|CXCL8|CCL5	http://amigo.geneontology.org/amigo/term/GO:0044344
CXCR chemokine receptor binding	GO:0045236	3	8	0.000156573	0.00240034	CXCL8|PPBP|CXCL2	http://amigo.geneontology.org/amigo/term/GO:0045236
muscle alpha-actinin binding	GO:0051371	3	8	0.000156573	0.00240034	PDLIM4|PDLIM5|PDLIM2	http://amigo.geneontology.org/amigo/term/GO:0051371
positive regulation of chemokine production	GO:0032722	3	8	0.000156573	0.00240034	IL6|EIF2AK2|ADAM17	http://amigo.geneontology.org/amigo/term/GO:0032722
cellular response to organic cyclic compound	GO:0071407	4	24	0.000169677	0.00253509	CCL2|IL18|CCL3L1|CCL5	http://amigo.geneontology.org/amigo/term/GO:0071407
brown fat cell differentiation	GO:0050873	4	24	0.000169677	0.00253509	LAMA4|METRNL|ITGA6|PTGS2	http://amigo.geneontology.org/amigo/term/GO:0050873
calcium-dependent protein binding	GO:0048306	5	47	0.000175509	0.00257853	S100A13|S100A9|S100A14|S100A8|S100A16	http://amigo.geneontology.org/amigo/term/GO:0048306
positive regulation of epithelial to mesenchymal transition	GO:0010718	4	25	0.000195276	0.00277638	IL6|DAB2|TGFB3|PDPN	http://amigo.geneontology.org/amigo/term/GO:0010718
monocyte chemotaxis	GO:0002548	4	25	0.000195276	0.00277638	CCL2|CCL4|CCL3L1|CCL5	http://amigo.geneontology.org/amigo/term/GO:0002548
regulation of cell adhesion	GO:0030155	4	25	0.000195276	0.00277638	CXCL8|STAT5A|LAMA4|LAMA1	http://amigo.geneontology.org/amigo/term/GO:0030155
neutrophil activation	GO:0042119	3	9	0.000207212	0.0028765	IL18|CXCL8|CCL5	http://amigo.geneontology.org/amigo/term/GO:0042119
platelet-derived growth factor receptor binding	GO:0005161	3	9	0.000207212	0.0028765	PDGFA|VEGFA|PDGFD	http://amigo.geneontology.org/amigo/term/GO:0005161
lipopolysaccharide-mediated signaling pathway	GO:0031663	4	26	0.000223545	0.00305511	CCL2|IL18|CCL3L1|CCL5	http://amigo.geneontology.org/amigo/term/GO:0031663
negative regulation of viral genome replication	GO:0045071	4	26	0.000223545	0.00305511	FAM111A|EIF2AK2|ISG15|CCL5	http://amigo.geneontology.org/amigo/term/GO:0045071
regulation of cell population proliferation	GO:0042127	7	114	0.000229934	0.00311826	EGLN3|PTGS2|TGFB3|STAT1|ARX|STAT5A|HCK	http://amigo.geneontology.org/amigo/term/GO:0042127
positive regulation of peptidyl-serine phosphorylation	GO:0033138	5	51	0.000249652	0.0033093	IL6|PTGS2|NGF|VEGFA|CAV1	http://amigo.geneontology.org/amigo/term/GO:0033138
response to lipopolysaccharide	GO:0032496	5	51	0.000249652	0.0033093	PTGFR|ADAM17|S100A9|S100A14|S100A8	http://amigo.geneontology.org/amigo/term/GO:0032496
regulation of blood pressure	GO:0008217	4	27	0.000254643	0.00335027	PTGS2|ERAP1|CD34|RAMP2	http://amigo.geneontology.org/amigo/term/GO:0008217
astrocyte development	GO:0014002	3	10	0.000267374	0.00346998	MT3|S100A9|S100A8	http://amigo.geneontology.org/amigo/term/GO:0014002
integrin binding	GO:0005178	6	83	0.000283726	0.00365116	SPP1|VCAM1|ICAM1|ADAM17|ISG15|ESM1	http://amigo.geneontology.org/amigo/term/GO:0005178
adherens junction	GO:0005912	6	85	0.000320054	0.00405939	PDLIM4|PDLIM5|PDLIM2|AFDN|PKP2|CDH5	http://amigo.geneontology.org/amigo/term/GO:0005912
response to hypoxia	GO:0001666	5	56	0.000373254	0.00463414	TGFB3|ADAM17|VEGFA|MT3|CAV1	http://amigo.geneontology.org/amigo/term/GO:0001666
cytokine-mediated signaling pathway	GO:0019221	6	88	0.000381273	0.00470059	STAT1|KIT|STAT5A|IFNGR2|IL1A|IL1R2	http://amigo.geneontology.org/amigo/term/GO:0019221
signaling receptor binding	GO:0005102	8	166	0.00039841	0.00484412	LAMA1|LAMA4|PLAUR|PDPN|TRAF3IP2|HCK|MEGF6|CAV1	http://amigo.geneontology.org/amigo/term/GO:0005102
negative regulation of I-kappaB kinase/NF-kappaB signaling	GO:0043124	4	31	0.000410575	0.00489289	ZC3H12A|TNIP1|STAT1|TNFAIP3	http://amigo.geneontology.org/amigo/term/GO:0043124
nucleus	GO:0005634	46	2706	0.000410631	0.00489289	ZNFX1|PHF11|PSMB10|LIMK2|PRKAG2|UBE2L6|MCL1|MAPK13|ZC3H12A|MSC|UIMC1|GSN|ANKRD1|STAT1|S100A9|MT3|MED12L|ISG15|CLIP4|PSMA6|NFKB2|S100A16|MID1IP1|PDLIM4|HSPB1|PSMB8|RXRA|TNIP1|PKIB|FAM111A|EGLN3|NFKBIZ|IRF1|CASP3|ETV6|ARX|IRF9|RNASEH2B|TNFAIP3|STAT5A|DLX2|MAF|ZBTB22|IPO5|PARP14|PKP2	http://amigo.geneontology.org/amigo/term/GO:0005634
antigen processing and presentation	GO:0019882	3	12	0.000419073	0.00489289	RELB|SLA-DQB1|PSMB8	http://amigo.geneontology.org/amigo/term/GO:0019882
T cell costimulation	GO:0031295	3	12	0.000419073	0.00489289	PDCD1LG2|CD274|CAV1	http://amigo.geneontology.org/amigo/term/GO:0031295
acute-phase response	GO:0006953	3	12	0.000419073	0.00489289	F8|IL6|CD163	http://amigo.geneontology.org/amigo/term/GO:0006953
basement membrane	GO:0005604	5	58	0.000433854	0.00499924	NTN1|COL4A5|LAMA4|ITGA6|LAMA1	http://amigo.geneontology.org/amigo/term/GO:0005604
cell-matrix adhesion	GO:0007160	5	58	0.000433854	0.00499924	ITGA2|ITGA11|CD34|ITGA6|MADCAM1	http://amigo.geneontology.org/amigo/term/GO:0007160
calcium ion transport	GO:0006816	4	32	0.000458269	0.00524628	RAMP2|CCL5|CCL3L1|CAV1	http://amigo.geneontology.org/amigo/term/GO:0006816
positive regulation of NF-kappaB transcription factor activity	GO:0051092	6	94	0.000530929	0.00600017	IL18|TRAF2|EIF2AK2|TRIM21|CD40|CAV1	http://amigo.geneontology.org/amigo/term/GO:0051092
defense response to bacterium	GO:0042742	5	61	0.000538291	0.00604463	COLEC12|CLEC4E|ISG15|S100A14|BCL3	http://amigo.geneontology.org/amigo/term/GO:0042742
cell adhesion	GO:0007155	8	175	0.000556584	0.00615182	LAMA1|LAMA4|TNFAIP6|THBS2|SPP1|VCAM1|ICAM1|MXRA8	http://amigo.geneontology.org/amigo/term/GO:0007155
heart development	GO:0007507	6	95	0.000559771	0.00615182	PDLIM4|PDLIM5|CASP3|PDLIM2|RAMP2|PKP2	http://amigo.geneontology.org/amigo/term/GO:0007507
antimicrobial humoral immune response mediated by antimicrobial peptide	GO:0061844	4	34	0.000565283	0.00615182	CXCL8|PPBP|CXCL2|S100A9	http://amigo.geneontology.org/amigo/term/GO:0061844
cell-cell adhesion	GO:0098609	5	62	0.000576977	0.00624056	PKP2|CD34|VCAM1|PDPN|CD93	http://amigo.geneontology.org/amigo/term/GO:0098609
positive regulation of release of cytochrome c from mitochondria	GO:0090200	3	14	0.000617049	0.0064823	PLAUR|MMP9|PPIF	http://amigo.geneontology.org/amigo/term/GO:0090200
leukocyte chemotaxis	GO:0030595	3	14	0.000617049	0.0064823	CXCL8|PPBP|CXCL2	http://amigo.geneontology.org/amigo/term/GO:0030595
positive regulation of endothelial cell apoptotic process	GO:2000353	3	14	0.000617049	0.0064823	CCL2|CD248|CD40	http://amigo.geneontology.org/amigo/term/GO:2000353
collagen trimer	GO:0005581	4	35	0.000624944	0.00651939	COLEC12|COL8A1|C1QC|C1QB	http://amigo.geneontology.org/amigo/term/GO:0005581
positive regulation of activated T cell proliferation	GO:0042104	3	15	0.000734969	0.00755054	IL18|STAT5A|IL23A	http://amigo.geneontology.org/amigo/term/GO:0042104
actin cytoskeleton reorganization	GO:0031532	4	37	0.000757427	0.00767439	RAP2B|PDLIM4|PLEK|KIT	http://amigo.geneontology.org/amigo/term/GO:0031532
integrin-mediated signaling pathway	GO:0007229	5	67	0.000802522	0.00808483	ITGA2|ITGA11|ISG15|ITGA6|MADCAM1	http://amigo.geneontology.org/amigo/term/GO:0007229
actin cytoskeleton organization	GO:0030036	6	104	0.000877655	0.00874184	PDLIM4|PDLIM5|PDLIM2|LIMK2|FMNL3|DAAM2	http://amigo.geneontology.org/amigo/term/GO:0030036
positive regulation of transcription by RNA polymerase II	GO:0045944	19	818	0.000889167	0.00880675	IL18|BCL3|STAT1|IL23A|ETV6|RELB|ZC3H12A|CD40|ITGA6|RXRA|IL6|STAT5A|TNIP1|VEGFA|DLX2|MAF|IL1A|NFKB2|CCL3L1	http://amigo.geneontology.org/amigo/term/GO:0045944
positive regulation of interferon-gamma production	GO:0032729	4	39	0.000908605	0.008949	IL18|BCL3|IL27|IL23A	http://amigo.geneontology.org/amigo/term/GO:0032729
receptor tyrosine kinase binding	GO:0030971	4	40	0.000991635	0.00971251	ALKAL1|CBLB|GRB14|PTPN14	http://amigo.geneontology.org/amigo/term/GO:0030971
extracellular matrix binding	GO:0050840	3	18	0.00117151	0.0110447	SPP1|CD248|CD93	http://amigo.geneontology.org/amigo/term/GO:0050840
proteasome core complex	GO:0005839	3	18	0.00117151	0.0110447	PSMB10|PSMA6|PSMB8	http://amigo.geneontology.org/amigo/term/GO:0005839
positive regulation of extrinsic apoptotic signaling pathway	GO:2001238	3	18	0.00117151	0.0110447	TRAF2|G0S2|CAV1	http://amigo.geneontology.org/amigo/term/GO:2001238
positive regulation of GTPase activity	GO:0043547	8	198	0.0011992	0.0112457	CCL2|CCL4|CCL5|CD40|ITGA6|ARHGAP21|ARHGAP18|CCL3L1	http://amigo.geneontology.org/amigo/term/GO:0043547
focal adhesion	GO:0005925	6	112	0.00126326	0.0117344	CAV1|ITGA2|ITGA11|ADAM17|SORBS2|GSN	http://amigo.geneontology.org/amigo/term/GO:0005925
extracellular matrix	GO:0031012	7	154	0.00126463	0.0117344	ADAMTS4|COL8A1|TGFB3|CRISPLD2|ADAMTS9|COL4A5|MMP9	http://amigo.geneontology.org/amigo/term/GO:0031012
chemoattractant activity	GO:0042056	3	19	0.00134644	0.0121732	VEGFA|CCL3L1|CCL5	http://amigo.geneontology.org/amigo/term/GO:0042056
proteasomal ubiquitin-independent protein catabolic process	GO:0010499	3	19	0.00134644	0.0121732	PSMB10|PSMA6|PSMB8	http://amigo.geneontology.org/amigo/term/GO:0010499
threonine-type endopeptidase activity	GO:0004298	3	19	0.00134644	0.0121732	PSMB10|PSMA6|PSMB8	http://amigo.geneontology.org/amigo/term/GO:0004298
response to wounding	GO:0009611	3	19	0.00134644	0.0121732	PDGFA|INHBB|CASP3	http://amigo.geneontology.org/amigo/term/GO:0009611
response to cytokine	GO:0034097	3	19	0.00134644	0.0121732	RELB|MCL1|STAT1	http://amigo.geneontology.org/amigo/term/GO:0034097
protein homodimerization activity	GO:0042803	12	414	0.00136967	0.01232	PDLIM4|PDGFA|CDA|STAT1|CCL5|HSPB1|TRIM21|TPM1|INHBB|PTGS2|MCL1|CANT1	http://amigo.geneontology.org/amigo/term/GO:0042803
activation of cysteine-type endopeptidase activity involved in apoptotic process	GO:0006919	4	45	0.00148809	0.01325	EGLN3|PMAIP1|S100A8|STAT1	http://amigo.geneontology.org/amigo/term/GO:0006919
sprouting angiogenesis	GO:0002040	3	20	0.00153696	0.0136164	VEGFA|ESM1|RAMP2	http://amigo.geneontology.org/amigo/term/GO:0002040
actin filament binding	GO:0051015	7	163	0.00172738	0.0151548	MARCKSL1|MYH11|FMNL3|MYO1D|TPM1|IQGAP2|GSN	http://amigo.geneontology.org/amigo/term/GO:0051015
positive regulation of phosphatidylinositol 3-kinase signaling	GO:0014068	4	47	0.00172781	0.0151548	IL18|PDGFA|PDGFD|CCL5	http://amigo.geneontology.org/amigo/term/GO:0014068
negative regulation of endothelial cell apoptotic process	GO:2000352	3	21	0.00174354	0.0152171	ICAM1|TNFAIP3|RAMP2	http://amigo.geneontology.org/amigo/term/GO:2000352
filamentous actin	GO:0031941	3	22	0.00196666	0.016799	PDLIM4|PDLIM5|PDLIM2	http://amigo.geneontology.org/amigo/term/GO:0031941
cellular response to hypoxia	GO:0071456	4	49	0.00199308	0.016799	EGLN3|PTGS2|LMNA|VEGFA	http://amigo.geneontology.org/amigo/term/GO:0071456
cell cortex region	GO:0099738	2	5	0.00204866	0.016799	CTSZ|ANLN	http://amigo.geneontology.org/amigo/term/GO:0099738
leukocyte migration involved in inflammatory response	GO:0002523	2	5	0.00204866	0.016799	S100A9|S100A8	http://amigo.geneontology.org/amigo/term/GO:0002523
peptidyl-cysteine S-nitrosylation	GO:0018119	2	5	0.00204866	0.016799	S100A9|S100A8	http://amigo.geneontology.org/amigo/term/GO:0018119
substrate-dependent cell migration	GO:0006929	2	5	0.00204866	0.016799	ITGA2|ITGA11	http://amigo.geneontology.org/amigo/term/GO:0006929
pattern recognition receptor activity	GO:0038187	2	5	0.00204866	0.016799	CLEC4E|COLEC12	http://amigo.geneontology.org/amigo/term/GO:0038187
vascular endothelial growth factor receptor 2 binding	GO:0043184	2	5	0.00204866	0.016799	CDH5|VEGFA	http://amigo.geneontology.org/amigo/term/GO:0043184
regulation of immunoglobulin secretion	GO:0051023	2	5	0.00204866	0.016799	TRAF2|CD40	http://amigo.geneontology.org/amigo/term/GO:0051023
negative regulation of cysteine-type endopeptidase activity involved in apoptotic signaling pathway	GO:2001268	2	5	0.00204866	0.016799	PLAUR|MMP9	http://amigo.geneontology.org/amigo/term/GO:2001268
CD40 receptor complex	GO:0035631	2	5	0.00204866	0.016799	TRAF2|CD40	http://amigo.geneontology.org/amigo/term/GO:0035631
positive regulation of estradiol secretion	GO:2000866	2	5	0.00204866	0.016799	IL6|SPP1	http://amigo.geneontology.org/amigo/term/GO:2000866
protein autoubiquitination	GO:0051865	4	50	0.00213572	0.0174318	TRAF2|RNF19B|TRIM21|UHRF2	http://amigo.geneontology.org/amigo/term/GO:0051865
receptor internalization	GO:0031623	3	23	0.00220676	0.0178464	CXCL8|RAMP2|CAV1	http://amigo.geneontology.org/amigo/term/GO:0031623
T cell homeostasis	GO:0043029	3	23	0.00220676	0.0178464	SIT1|STAT5A|CASP3	http://amigo.geneontology.org/amigo/term/GO:0043029
plasma membrane	GO:0005886	42	2618	0.00225206	0.0181296	RAP2B|ERAP1|KCNE1|RRAD|PLAUR|MYO1D|PTGFR|CD93|PKP2|IFNGR2|ADAM17|DAB2|SORBS2|GSN|GLDN|MPP1|ARHGAP21|CD68|MADCAM1|SIT1|CAV1|MARCKSL1|CBLB|NKD2|MRAS|RAMP2|ENO3|CCDC8|ITPR1|PLEK|ADAM28|BDKRB1|PMP22|PARP14|AFDN|GRB14|KIT|STX11|ARHGAP18|STEAP1|IL15RA|BCL3	http://amigo.geneontology.org/amigo/term/GO:0005886
positive chemotaxis	GO:0050918	3	24	0.00246428	0.0196585	VEGFA|CCL3L1|CCL5	http://amigo.geneontology.org/amigo/term/GO:0050918
proteolysis involved in cellular protein catabolic process	GO:0051603	3	24	0.00246428	0.0196585	CTSZ|PSMA6|PSMB8	http://amigo.geneontology.org/amigo/term/GO:0051603
perinuclear region of cytoplasm	GO:0048471	9	279	0.00269608	0.0205312	PDLIM4|MT3|EIF2AK2|CD34|INHBB|S100A13|SORBS2|S100A14|CAV1	http://amigo.geneontology.org/amigo/term/GO:0048471
ISG15-protein conjugation	GO:0032020	2	6	0.00271343	0.0205312	UBE2L6|ISG15	http://amigo.geneontology.org/amigo/term/GO:0032020
phospholipase activator activity	GO:0016004	2	6	0.00271343	0.0205312	CCL3L1|CCL5	http://amigo.geneontology.org/amigo/term/GO:0016004
cAMP-dependent protein kinase inhibitor activity	GO:0004862	2	6	0.00271343	0.0205312	PRKAG2|PKIB	http://amigo.geneontology.org/amigo/term/GO:0004862
germinal center formation	GO:0002467	2	6	0.00271343	0.0205312	NFKB2|BCL3	http://amigo.geneontology.org/amigo/term/GO:0002467
regulation of fatty acid metabolic process	GO:0019217	2	6	0.00271343	0.0205312	PRKAG2|CAV1	http://amigo.geneontology.org/amigo/term/GO:0019217
growth factor receptor binding	GO:0070851	2	6	0.00271343	0.0205312	PDGFA|PDGFD	http://amigo.geneontology.org/amigo/term/GO:0070851
positive regulation of I-kappaB kinase/NF-kappaB signaling	GO:0043123	5	90	0.00275707	0.0207723	TRAF2|TRAF3IP2|S100A13|TRIM21|CD40	http://amigo.geneontology.org/amigo/term/GO:0043123
extracellular matrix structural constituent	GO:0005201	4	54	0.00277682	0.0208321	LAMA1|COL8A1|LAMA4|COL4A5	http://amigo.geneontology.org/amigo/term/GO:0005201
exocytosis	GO:0006887	4	55	0.00295555	0.022079	STX11|EXOC3L4|CCL3L1|CCL5	http://amigo.geneontology.org/amigo/term/GO:0006887
negative regulation of cell population proliferation	GO:0008285	7	182	0.00312934	0.0232786	IRF1|TGFB3|PTPN14|IL1A|PTGES|CDH5|IFIT1	http://amigo.geneontology.org/amigo/term/GO:0008285
actin filament organization	GO:0007015	5	93	0.00315397	0.0233632	MARCKSL1|MYO1D|LMOD1|TPM1|SORBS2	http://amigo.geneontology.org/amigo/term/GO:0007015
cell surface receptor signaling pathway	GO:0007166	5	94	0.00329496	0.0242042	PDCD1LG2|ADGRL4|CD274|LAMA1|CBLB	http://amigo.geneontology.org/amigo/term/GO:0007166
lamellipodium	GO:0030027	5	94	0.00329496	0.0242042	PDLIM4|SORBS2|IQGAP2|PDPN|GSN	http://amigo.geneontology.org/amigo/term/GO:0030027
positive regulation of protein kinase C signaling	GO:0090037	2	7	0.00346557	0.0243419	VEGFA|CD40	http://amigo.geneontology.org/amigo/term/GO:0090037
positive regulation of extracellular matrix disassembly	GO:0090091	2	7	0.00346557	0.0243419	IL6|PDPN	http://amigo.geneontology.org/amigo/term/GO:0090091
positive regulation of granulocyte macrophage colony-stimulating factor production	GO:0032725	2	7	0.00346557	0.0243419	IL18|IL23A	http://amigo.geneontology.org/amigo/term/GO:0032725
positive regulation of keratinocyte migration	GO:0051549	2	7	0.00346557	0.0243419	HBEGF|MMP9	http://amigo.geneontology.org/amigo/term/GO:0051549
negative regulation of cytokine production involved in inflammatory response	GO:1900016	2	7	0.00346557	0.0243419	ZC3H12A|IL1R2	http://amigo.geneontology.org/amigo/term/GO:1900016
negative regulation of T cell apoptotic process	GO:0070233	2	7	0.00346557	0.0243419	CD27|CCL5	http://amigo.geneontology.org/amigo/term/GO:0070233
negative regulation of activated T cell proliferation	GO:0046007	2	7	0.00346557	0.0243419	ARG1|CASP3	http://amigo.geneontology.org/amigo/term/GO:0046007
negative regulation of cAMP-dependent protein kinase activity	GO:2000480	2	7	0.00346557	0.0243419	PRKAG2|PKIB	http://amigo.geneontology.org/amigo/term/GO:2000480
proteolysis	GO:0006508	10	347	0.00350485	0.02452	MMP9|ADAMTS4|ERAP1|CASP3|TINAGL1|ADAMTS9|PIK3IP1|ADAM17|SCRN1|ADAM28	http://amigo.geneontology.org/amigo/term/GO:0006508
response to bacterium	GO:0009617	4	58	0.0035386	0.0246583	FAM20A|HERC6|ADAMTS9|CAV1	http://amigo.geneontology.org/amigo/term/GO:0009617
proteasomal protein catabolic process	GO:0010498	3	28	0.00367655	0.0252209	PSMB10|PSMA6|PSMB8	http://amigo.geneontology.org/amigo/term/GO:0010498
drug binding	GO:0008144	3	28	0.00367655	0.0252209	DHFR|PNP|MT3	http://amigo.geneontology.org/amigo/term/GO:0008144
cellular calcium ion homeostasis	GO:0006874	4	59	0.00374909	0.0256188	CDH5|CD40|CCL3L1|CCL5	http://amigo.geneontology.org/amigo/term/GO:0006874
membrane	GO:0016020	12	473	0.00394609	0.0267575	PDGFA|PDGFD|RASL11B|LAMA1|TMEM19|MRAS|ACSL5|CAST|VEGFA|CANT1|LOXL4|NBEAL2	http://amigo.geneontology.org/amigo/term/GO:0016020
Z disc	GO:0030018	4	60	0.00396791	0.0268024	PDLIM4|PDLIM5|SYNC|PDLIM2	http://amigo.geneontology.org/amigo/term/GO:0030018
metalloendopeptidase activity	GO:0004222	5	100	0.00423778	0.027488	ADAMTS4|MMP9|ADAMTS9|ADAM28|ADAM17	http://amigo.geneontology.org/amigo/term/GO:0004222
positive regulation of vasculogenesis	GO:2001214	2	8	0.00430328	0.027488	CD34|RAMP2	http://amigo.geneontology.org/amigo/term/GO:2001214
positive regulation of T cell chemotaxis	GO:0010820	2	8	0.00430328	0.027488	CCL5|ADAM17	http://amigo.geneontology.org/amigo/term/GO:0010820
MHC class II protein complex	GO:0042613	2	8	0.00430328	0.027488	SLA-DMA|SLA-DQB1	http://amigo.geneontology.org/amigo/term/GO:0042613
positive regulation of brown fat cell differentiation	GO:0090336	2	8	0.00430328	0.027488	PTGS2|METRNL	http://amigo.geneontology.org/amigo/term/GO:0090336
negative regulation of G protein-coupled receptor signaling pathway	GO:0045744	2	8	0.00430328	0.027488	CXCL8|CCL5	http://amigo.geneontology.org/amigo/term/GO:0045744
cell-cell adhesion mediated by cadherin	GO:0044331	2	8	0.00430328	0.027488	AFDN|CDH5	http://amigo.geneontology.org/amigo/term/GO:0044331
monocyte differentiation	GO:0030224	2	8	0.00430328	0.027488	VEGFA|CSF2	http://amigo.geneontology.org/amigo/term/GO:0030224
response to progesterone	GO:0032570	2	8	0.00430328	0.027488	TGFB3|CAV1	http://amigo.geneontology.org/amigo/term/GO:0032570
response to peptide hormone	GO:0043434	2	8	0.00430328	0.027488	STAT5A|STAT1	http://amigo.geneontology.org/amigo/term/GO:0043434
negative regulation of release of cytochrome c from mitochondria	GO:0090201	2	8	0.00430328	0.027488	PPIF|LMNA	http://amigo.geneontology.org/amigo/term/GO:0090201
positive regulation of macrophage derived foam cell differentiation	GO:0010744	2	8	0.00430328	0.027488	IL18|CSF2	http://amigo.geneontology.org/amigo/term/GO:0010744
cellular response to drug	GO:0035690	3	31	0.00478718	0.030359	RAP2B|MT3|ANKRD1	http://amigo.geneontology.org/amigo/term/GO:0035690
positive regulation of inflammatory response	GO:0050729	3	32	0.00519748	0.0315455	STAT5A|S100A8|CCL3L1	http://amigo.geneontology.org/amigo/term/GO:0050729
positive regulation of epidermal growth factor receptor signaling pathway	GO:0045742	2	9	0.00522478	0.0315455	PLAUR|MMP9	http://amigo.geneontology.org/amigo/term/GO:0045742
actin nucleation	GO:0045010	2	9	0.00522478	0.0315455	LMOD1|GSN	http://amigo.geneontology.org/amigo/term/GO:0045010
epithelial tube branching involved in lung morphogenesis	GO:0060441	2	9	0.00522478	0.0315455	LAMA1|CTSZ	http://amigo.geneontology.org/amigo/term/GO:0060441
leukocyte migration	GO:0050900	2	9	0.00522478	0.0315455	CD34|ITGA6	http://amigo.geneontology.org/amigo/term/GO:0050900
macrophage chemotaxis	GO:0048246	2	9	0.00522478	0.0315455	CCL2|CCL3L1	http://amigo.geneontology.org/amigo/term/GO:0048246
NIK/NF-kappaB signaling	GO:0038061	2	9	0.00522478	0.0315455	RELB|NFKB2	http://amigo.geneontology.org/amigo/term/GO:0038061
negative regulation of tyrosine phosphorylation of STAT protein	GO:0042532	2	9	0.00522478	0.0315455	PARP14|CAV1	http://amigo.geneontology.org/amigo/term/GO:0042532
negative regulation of anoikis	GO:2000811	2	9	0.00522478	0.0315455	MCL1|CAV1	http://amigo.geneontology.org/amigo/term/GO:2000811
negative regulation of oligodendrocyte differentiation	GO:0048715	2	9	0.00522478	0.0315455	DAAM2|DLX2	http://amigo.geneontology.org/amigo/term/GO:0048715
regulation of neuron death	GO:1901214	2	9	0.00522478	0.0315455	CTSZ|CCL5	http://amigo.geneontology.org/amigo/term/GO:1901214
negative regulation by host of viral transcription	GO:0043922	2	9	0.00522478	0.0315455	CCL3L1|CCL5	http://amigo.geneontology.org/amigo/term/GO:0043922
negative regulation of protein ubiquitination	GO:0031397	3	33	0.00562832	0.0337508	ISG15|TNFAIP3|CAV1	http://amigo.geneontology.org/amigo/term/GO:0031397
tumor necrosis factor-mediated signaling pathway	GO:0033209	3	34	0.00607996	0.0363355	TRAF2|STAT1|ADAM17	http://amigo.geneontology.org/amigo/term/GO:0033209
positive regulation of B cell differentiation	GO:0045579	2	10	0.00622829	0.0363592	STAT5A|CD27	http://amigo.geneontology.org/amigo/term/GO:0045579
wound healing, spreading of epidermal cells	GO:0035313	2	10	0.00622829	0.0363592	HBEGF|ADAM17	http://amigo.geneontology.org/amigo/term/GO:0035313
induction of positive chemotaxis	GO:0050930	2	10	0.00622829	0.0363592	CXCL8|VEGFA	http://amigo.geneontology.org/amigo/term/GO:0050930
protein mono-ADP-ribosylation	GO:0140289	2	10	0.00622829	0.0363592	PARP14|PARP12	http://amigo.geneontology.org/amigo/term/GO:0140289
hematopoietic stem cell proliferation	GO:0071425	2	10	0.00622829	0.0363592	CD34|ETV6	http://amigo.geneontology.org/amigo/term/GO:0071425
biomineral tissue development	GO:0031214	2	10	0.00622829	0.0363592	SPP1|TUFT1	http://amigo.geneontology.org/amigo/term/GO:0031214
3'-UTR-mediated mRNA destabilization	GO:0061158	2	10	0.00622829	0.0363592	ZC3H12A|MOV10	http://amigo.geneontology.org/amigo/term/GO:0061158
positive regulation of protein phosphorylation	GO:0001934	4	69	0.0063365	0.0368688	PLAUR|VEGFA|MT3|MMP9	http://amigo.geneontology.org/amigo/term/GO:0001934
response to virus	GO:0009615	3	35	0.00655265	0.038001	EIF2AK2|BCL3|CCL5	http://amigo.geneontology.org/amigo/term/GO:0009615
DNA-binding transcription factor activity	GO:0003700	9	326	0.00714672	0.0409831	IRF1|STAT1|IRF9|RXRA|STAT5A|BCL3|MAF|ZNFX1|DLX2	http://amigo.geneontology.org/amigo/term/GO:0003700
nuclear membrane	GO:0031965	5	114	0.00715983	0.0409831	LMNA|SCRN1|CDH5|PHF11|SMOX	http://amigo.geneontology.org/amigo/term/GO:0031965
receptor ligand activity	GO:0048018	2	11	0.00731209	0.0414509	GREM1|VEGFA	http://amigo.geneontology.org/amigo/term/GO:0048018
positive regulation of epidermal growth factor-activated receptor activity	GO:0045741	2	11	0.00731209	0.0414509	HBEGF|ADAM17	http://amigo.geneontology.org/amigo/term/GO:0045741
angiogenesis	GO:0001525	5	115	0.00741125	0.0418783	IL18|EPHB3|RAMP2|VEGFA|CAV1	http://amigo.geneontology.org/amigo/term/GO:0001525
regulation of protein localization	GO:0032880	3	37	0.00756211	0.0425942	MMD|AFDN|TRIM21	http://amigo.geneontology.org/amigo/term/GO:0032880
positive regulation of pathway-restricted SMAD protein phosphorylation	GO:0010862	3	38	0.00809932	0.0454748	DAB2|INHBB|TGFB3	http://amigo.geneontology.org/amigo/term/GO:0010862
cellular response to exogenous dsRNA	GO:0071360	2	12	0.00847448	0.0466891	COLEC12|CAV1	http://amigo.geneontology.org/amigo/term/GO:0071360
positive regulation of interleukin-17 production	GO:0032740	2	12	0.00847448	0.0466891	IL18|IL23A	http://amigo.geneontology.org/amigo/term/GO:0032740
positive regulation of calcium ion transport	GO:0051928	2	12	0.00847448	0.0466891	CCL3L1|CCL5	http://amigo.geneontology.org/amigo/term/GO:0051928
metalloendopeptidase inhibitor activity	GO:0008191	2	12	0.00847448	0.0466891	NGF|BST2	http://amigo.geneontology.org/amigo/term/GO:0008191
cellular response to vascular endothelial growth factor stimulus	GO:0035924	2	12	0.00847448	0.0466891	VEGFA|RAMP2	http://amigo.geneontology.org/amigo/term/GO:0035924
scavenger receptor activity	GO:0005044	3	39	0.00865845	0.0475541	COLEC12|CD163|LOXL4	http://amigo.geneontology.org/amigo/term/GO:0005044
negative regulation of neuron apoptotic process	GO:0043524	4	76	0.00871965	0.0477415	CCL2|MT3|NGF|RETREG1	http://amigo.geneontology.org/amigo/term/GO:0043524
apoptotic process	GO:0006915	5	120	0.00876111	0.0478199	EGLN3|NTN1|IRF1|CASP3|MT3	http://amigo.geneontology.org/amigo/term/GO:0006915

## Sheet: ASE_REAC
Term	ID	Input number	Background number	P-Value	FDR	Input	Hyperlink
Chemokine receptors bind chemokines	R-SSC-380108	1	24	0.0148376	0.0400637	CXCL12	http://www.reactome.org/cgi-bin/eventbrowser_st_id?ST_ID=R-SSC-380108

## Sheet: DAS_REAC
Term	ID	Input number	Background number	P-Value	FDR	Input	Hyperlink

## Sheet: cisDEL_REAC
Term	ID	Input number	Background number	P-Value	FDR	Input	Hyperlink
Antigen processing: Ubiquitination & Proteasome degradation	R-SSC-983168	1	72	0.0108654	0.0212406	ZNRF2	http://www.reactome.org/cgi-bin/eventbrowser_st_id?ST_ID=R-SSC-983168
Class I MHC mediated antigen processing & presentation	R-SSC-983169	1	84	0.012643	0.0227013	ZNRF2	http://www.reactome.org/cgi-bin/eventbrowser_st_id?ST_ID=R-SSC-983169
Adaptive Immune System	R-SSC-1280218	1	147	0.0219361	0.0302089	ZNRF2	http://www.reactome.org/cgi-bin/eventbrowser_st_id?ST_ID=R-SSC-1280218

## Sheet: transDEL_REAC
Term	ID	Input number	Background number	P-Value	FDR	Input	Hyperlink
Immune System	R-SSC-168256	20	424	2.95598e-08	1.57921e-06	RAP2B|PDGFA|TRAF2|NLRP3|S100A9|NFKBIB|ARG1|PPBP|CD27|C1QB|CSF3|UBE2L6|CTSZ|ISG15|S100A8|CD274|IL1A|CD40|C1QC|MADCAM1	http://www.reactome.org/cgi-bin/eventbrowser_st_id?ST_ID=R-SSC-168256
Cytokine Signaling in Immune system	R-SSC-1280215	9	114	4.48349e-06	0.000110854	PDGFA|TRAF2|NFKBIB|CD27|CD40|CSF3|UBE2L6|ISG15|IL1A	http://www.reactome.org/cgi-bin/eventbrowser_st_id?ST_ID=R-SSC-1280215
Innate Immune System	R-SSC-168249	10	235	0.000202946	0.00286236	RAP2B|NLRP3|NFKBIB|ARG1|PPBP|C1QC|C1QB|CTSZ|S100A9|S100A8	http://www.reactome.org/cgi-bin/eventbrowser_st_id?ST_ID=R-SSC-168249
Response to elevated platelet cytosolic Ca2+	R-SSC-76005	4	34	0.000565283	0.00615182	SRGN|PDGFA|PPBP|PLEK	http://www.reactome.org/cgi-bin/eventbrowser_st_id?ST_ID=R-SSC-76005
Platelet degranulation	R-SSC-114608	4	34	0.000565283	0.00615182	SRGN|PDGFA|PPBP|PLEK	http://www.reactome.org/cgi-bin/eventbrowser_st_id?ST_ID=R-SSC-114608
Platelet activation, signaling and aggregation	R-SSC-76002	5	63	0.000617712	0.0064823	SRGN|PDGFA|PPBP|PLEK|PDPN	http://www.reactome.org/cgi-bin/eventbrowser_st_id?ST_ID=R-SSC-76002
TNFR2 non-canonical NF-kB pathway	R-SSC-5668541	3	17	0.00101164	0.00985368	TRAF2|CD27|CD40	http://www.reactome.org/cgi-bin/eventbrowser_st_id?ST_ID=R-SSC-5668541
TNF receptor superfamily (TNFSF) members mediating non-canonical NF-kB pathway	R-SSC-5676594	2	5	0.00204866	0.016799	TRAF2|CD40	http://www.reactome.org/cgi-bin/eventbrowser_st_id?ST_ID=R-SSC-5676594
Integrin cell surface interactions	R-SSC-216083	2	6	0.00271343	0.0205312	SPP1|MADCAM1	http://www.reactome.org/cgi-bin/eventbrowser_st_id?ST_ID=R-SSC-216083
Regulation of Complement cascade	R-SSC-977606	2	6	0.00271343	0.0205312	C1QC|C1QB	http://www.reactome.org/cgi-bin/eventbrowser_st_id?ST_ID=R-SSC-977606
RHO GTPases Activate NADPH Oxidases	R-SSC-5668599	2	6	0.00271343	0.0205312	S100A9|S100A8	http://www.reactome.org/cgi-bin/eventbrowser_st_id?ST_ID=R-SSC-5668599
ISG15 antiviral mechanism	R-SSC-1169408	2	6	0.00271343	0.0205312	UBE2L6|ISG15	http://www.reactome.org/cgi-bin/eventbrowser_st_id?ST_ID=R-SSC-1169408
Antiviral mechanism by IFN-stimulated genes	R-SSC-1169410	2	7	0.00346557	0.0243419	UBE2L6|ISG15	http://www.reactome.org/cgi-bin/eventbrowser_st_id?ST_ID=R-SSC-1169410
Regulation of TLR by endogenous ligand	R-SSC-5686938	2	7	0.00346557	0.0243419	S100A9|S100A8	http://www.reactome.org/cgi-bin/eventbrowser_st_id?ST_ID=R-SSC-5686938
Complement cascade	R-SSC-166658	2	7	0.00346557	0.0243419	C1QC|C1QB	http://www.reactome.org/cgi-bin/eventbrowser_st_id?ST_ID=R-SSC-166658
Signaling by PDGF	R-SSC-186797	2	8	0.00430328	0.027488	PDGFA|SPP1	http://www.reactome.org/cgi-bin/eventbrowser_st_id?ST_ID=R-SSC-186797
Neutrophil degranulation	R-SSC-6798695	6	146	0.00448283	0.0285315	RAP2B|ARG1|PPBP|CTSZ|S100A9|S100A8	http://www.reactome.org/cgi-bin/eventbrowser_st_id?ST_ID=R-SSC-6798695
Interferon Signaling	R-SSC-913531	2	9	0.00522478	0.0315455	UBE2L6|ISG15	http://www.reactome.org/cgi-bin/eventbrowser_st_id?ST_ID=R-SSC-913531
Hemostasis	R-SSC-109582	5	113	0.00691443	0.0398371	SRGN|PDGFA|PPBP|PLEK|PDPN	http://www.reactome.org/cgi-bin/eventbrowser_st_id?ST_ID=R-SSC-109582
Termination of translesion DNA synthesis	R-SSC-5656169	2	12	0.00847448	0.0466891	UBE2L6|ISG15	http://www.reactome.org/cgi-bin/eventbrowser_st_id?ST_ID=R-SSC-5656169
